# Supplementary material for: Metagenomic insights into effects of thiamine supplementation on ruminal non-methanogen archaea in high-concentrate diets feeding dairy cows
Source: BMC Vet Res. 2019 Jan 3;15:7. doi: 10.1186/s12917-018-1745-0 (PMC6318914; doi:10.1186/s12917-018-1745-0)
Supplement: Supplementary file 3 — Taxonomy results of ruminal non-methanogen archaea of each samples. Taxonomy results in the level of phylum, class, order, family, genus and species of non-methanogen archaea of each cows are shown in this file. (XLSX 125 kb) [file 12917_2018_1745_MOESM3_ESM.xlsx]

## Sheet: Sheet1
ID							A1	A2	A3	A4	B1	B2	B3	B4	C1	C2	C3	C4
k__Archaea							0.473255	0.433371	0.326918	0.35429	0.395171	0.322876	0.376328	0.416311	0.471376	0.441728	0.46325	0.494648
k__Archaea	p__Archaea_noname						0.00136386	0.00237263	0.00347946	0.0020141	0.00144015	0.00271579	0.00267859	0.00161339	0.00404288	0.00607427	0.00425498	0.00541203
k__Archaea	p__Archaea_noname	c__Archaea_noname					0.00136386	0.00237263	0.00347946	0.0020141	0.00144015	0.00271579	0.00267859	0.00161339	0.00404288	0.00607427	0.00425498	0.00541203
k__Archaea	p__Archaea_noname	c__Archaea_noname	o__Archaea_noname				0.00136386	0.00237263	0.00347946	0.0020141	0.00144015	0.00271579	0.00267859	0.00161339	0.00404288	0.00607427	0.00425498	0.00541203
k__Archaea	p__Archaea_noname	c__Archaea_noname	o__Archaea_noname	f__Archaea_noname			0.00136386	0.00237263	0.00347946	0.0020141	0.00144015	0.00271579	0.00267859	0.00161339	0.00404288	0.00607427	0.00425498	0.00541203
k__Archaea	p__Archaea_noname	c__Archaea_noname	o__Archaea_noname	f__Archaea_noname	g__Archaea_noname		0.00136386	0.00237263	0.00347946	0.0020141	0.00144015	0.00271579	0.00267859	0.00161339	0.00404288	0.00607427	0.00425498	0.00541203
k__Archaea	p__Archaea_noname	c__Archaea_noname	o__Archaea_noname	f__Archaea_noname	g__Archaea_noname	s__archaeon_GW2011_AR1	4.05631e-05	1.05418e-05	0.000154038	0.000139218	6.00805e-05	0.000168617	0.000215263	3.57389e-05	0.000774837	0.000301704	0.000626929	0.00106508
k__Archaea	p__Archaea_noname	c__Archaea_noname	o__Archaea_noname	f__Archaea_noname	g__Archaea_noname	s__archaeon_GW2011_AR10	0.000237642	0.000421934	0.000374932	0.000114073	9.14183e-05	0.000141767	0.000129873	0.000191431	0.000139186	0.000409376	0.000448789	0.000243085
k__Archaea	p__Archaea_noname	c__Archaea_noname	o__Archaea_noname	f__Archaea_noname	g__Archaea_noname	s__archaeon_GW2011_AR11	0	2.29731e-05	1.64137e-05	0	0	2.9683e-05	0	2.43326e-05	2.38079e-05	2.41395e-05	0	3.33538e-05
k__Archaea	p__Archaea_noname	c__Archaea_noname	o__Archaea_noname	f__Archaea_noname	g__Archaea_noname	s__archaeon_GW2011_AR13	0.000135774	0.000144674	0.000380922	0.000297831	0.000167877	0.000304559	0.000196053	0.000114688	0.000186467	0.000325232	0.000134296	0.000248616
k__Archaea	p__Archaea_noname	c__Archaea_noname	o__Archaea_noname	f__Archaea_noname	g__Archaea_noname	s__archaeon_GW2011_AR15	2.2144e-05	7.22385e-05	0.000172915	2.82583e-05	1.95049e-05	5.7371e-05	0.000143082	1.17774e-05	0.000143241	0.000164938	0.000182523	0.000238713
k__Archaea	p__Archaea_noname	c__Archaea_noname	o__Archaea_noname	f__Archaea_noname	g__Archaea_noname	s__archaeon_GW2011_AR16	1.2629e-05	0.000249434	3.02057e-06	4.89916e-06	0	0	0	8.95574e-06	8.76263e-06	8.88466e-06	0	2.45521e-05
k__Archaea	p__Archaea_noname	c__Archaea_noname	o__Archaea_noname	f__Archaea_noname	g__Archaea_noname	s__archaeon_GW2011_AR17	0	0	6.7567e-05	0.000143354	0	0	1.15938e-05	2.64626e-05	4.09238e-05	0	1.45068e-05	0
k__Archaea	p__Archaea_noname	c__Archaea_noname	o__Archaea_noname	f__Archaea_noname	g__Archaea_noname	s__archaeon_GW2011_AR18	0	0	9.88551e-06	7.21513e-05	0	0	0	0	0	0	0	0
k__Archaea	p__Archaea_noname	c__Archaea_noname	o__Archaea_noname	f__Archaea_noname	g__Archaea_noname	s__archaeon_GW2011_AR20	0	0	0	0	6.64177e-06	3.39051e-06	0	0	8.08369e-05	0.00187636	9.01671e-05	9.14354e-05
k__Archaea	p__Archaea_noname	c__Archaea_noname	o__Archaea_noname	f__Archaea_noname	g__Archaea_noname	s__archaeon_GW2011_AR3	0	1.71489e-05	6.73885e-05	0	2.17027e-05	2.21577e-05	8.40961e-06	1.81638e-05	0	0	4.20901e-05	0
k__Archaea	p__Archaea_noname	c__Archaea_noname	o__Archaea_noname	f__Archaea_noname	g__Archaea_noname	s__archaeon_GW2011_AR4	0.000324688	0.000345348	0.000329651	0.000531669	0.000173234	0.000404193	0.000213245	0.000323411	0.000618137	0.000929295	0.00129848	0.00122154
k__Archaea	p__Archaea_noname	c__Archaea_noname	o__Archaea_noname	f__Archaea_noname	g__Archaea_noname	s__archaeon_GW2011_AR5	8.35812e-05	0.000258616	0.000224976	0.000136998	5.64215e-05	0.00017289	0.000163049	5.95964e-05	7.54199e-05	0.000236183	9.52739e-05	4.48634e-05
k__Archaea	p__Archaea_noname	c__Archaea_noname	o__Archaea_noname	f__Archaea_noname	g__Archaea_noname	s__archaeon_GW2011_AR6	1.01032e-05	0.000147124	1.81234e-05	1.7637e-05	6.42038e-06	6.55499e-06	2.98541e-05	5.37345e-06	1.57727e-05	5.3308e-06	1.24516e-05	5.8925e-05
k__Archaea	p__Archaea_noname	c__Archaea_noname	o__Archaea_noname	f__Archaea_noname	g__Archaea_noname	s__halophilic_archaeon_DL31	1.52501e-05	7.65771e-05	0.00107764	0.000156644	7.91384e-05	0.000148206	0.000254186	0.000118368	4.31389e-05	3.68184e-05	6.16415e-05	6.98492e-05
k__Archaea	p__Archaea_noname	c__Archaea_noname	o__Archaea_noname	f__Archaea_noname	g__Archaea_noname	s__uncultured_archaeon	7.92547e-05	0.000383634	0.000135231	0.000140499	0.000176805	0.000410257	0.000391435	0.000268754	0.00035864	0.000880629	0.000321257	0.000541357
k__Archaea	p__Archaea_noname	c__Archaea_noname	o__Archaea_noname	f__Archaea_noname	g__Archaea_noname	s__uncultured_archaeon_A07HB70	0	7.79941e-05	0	0	0	0	0	0	0	0	0	0
k__Archaea	p__Archaea_noname	c__Archaea_noname	o__Archaea_noname	f__Archaea_noname	g__Archaea_noname	s__uncultured_archaeon_A07HR60	0	5.48457e-06	7.83716e-06	1.27113e-05	1.38819e-05	0.0001311	1.61374e-05	4.35685e-05	1.70516e-05	0.000100853	8.41327e-05	3.18514e-05
k__Archaea	p__Archaea_noname	c__Archaea_noname	o__Archaea_noname	f__Archaea_noname	g__Archaea_noname	s__uncultured_archaeon_GZfos17A3	0.000402231	0.000133914	0.000330874	0.000130884	0.000349612	0.000140112	0.000247394	0.000202007	0.000127396	0.00011942	5.61021e-05	0.000125182
k__Archaea	p__Archaea_noname	c__Archaea_noname	o__Archaea_noname	f__Archaea_noname	g__Archaea_noname	s__uncultured_archaeon_GZfos18F2	0	4.99006e-06	7.13053e-06	1.15652e-05	0	0	2.93647e-05	1.58561e-05	5.17139e-06	0.000120598	1.22475e-05	0
k__Archaea	p__Archaea_noname	c__Archaea_noname	o__Archaea_noname	f__Archaea_noname	g__Archaea_noname	s__uncultured_archaeon_GZfos18H11	0	0	0	0	6.09048e-05	4.70121e-05	4.24802e-05	1.72805e-05	0.000530229	0.000140481	0.000280304	0.000432762
k__Archaea	p__Archaea_noname	c__Archaea_noname	o__Archaea_noname	f__Archaea_noname	g__Archaea_noname	s__uncultured_archaeon_GZfos23H9	0	0	8.48707e-05	7.571e-05	0	0.000322314	0.000466015	3.14543e-05	3.07761e-05	8.73731e-05	0.000211374	0.000155217
k__Archaea	p__Archaea_noname	c__Archaea_noname	o__Archaea_noname	f__Archaea_noname	g__Archaea_noname	s__uncultured_archaeon_GZfos28G7	0	0	1.21668e-05	0	7.54282e-05	9.90125e-05	3.34032e-05	5.41102e-05	8.8239e-05	2.68404e-05	4.17957e-05	4.94476e-05
k__Archaea	p__Archaea_noname	c__Archaea_noname	o__Archaea_noname	f__Archaea_noname	g__Archaea_noname	s__uncultured_archaeon_GZfos34G5	0	0	3.88359e-06	0	4.12738e-05	2.80928e-05	6.13075e-05	2.30291e-05	0.000357703	0.000157068	0.000163428	0.000370912
k__Archaea	p__Archaea_noname	c__Archaea_noname	o__Archaea_noname	f__Archaea_noname	g__Archaea_noname	s__uncultured_archaeon_MedDCM-OCT-S04-C14	0	0	0	0	3.98016e-05	2.90258e-05	2.64391e-05	1.90351e-05	0.000377149	0.000122746	7.7191e-05	0.000365292
k__Archaea	p__Archaea_noname	c__Archaea_noname	o__Archaea_noname	f__Archaea_noname	g__Archaea_noname	s__uncultured_rumen_archaeon	0	0	0	0	0	4.94716e-05	0	0	0	0	0	0
k__Archaea	p__Candidatus_Bathyarchaeota						0.00101401	0.00135656	0.0020048	0.00171331	0.00166211	0.00406717	0.00247753	0.00274744	0.00510477	0.00514481	0.00520084	0.00506887
k__Archaea	p__Candidatus_Bathyarchaeota	c__Candidatus_Bathyarchaeota_noname					0.00101401	0.00135656	0.0020048	0.00171331	0.00166211	0.00406717	0.00247753	0.00274744	0.00510477	0.00514481	0.00520084	0.00506887
k__Archaea	p__Candidatus_Bathyarchaeota	c__Candidatus_Bathyarchaeota_noname	o__Candidatus_Bathyarchaeota_noname				0.00101401	0.00135656	0.0020048	0.00171331	0.00166211	0.00406717	0.00247753	0.00274744	0.00510477	0.00514481	0.00520084	0.00506887
k__Archaea	p__Candidatus_Bathyarchaeota	c__Candidatus_Bathyarchaeota_noname	o__Candidatus_Bathyarchaeota_noname	f__Candidatus_Bathyarchaeota_noname			0.00101401	0.00135656	0.0020048	0.00171331	0.00166211	0.00406717	0.00247753	0.00274744	0.00510477	0.00514481	0.00520084	0.00506887
k__Archaea	p__Candidatus_Bathyarchaeota	c__Candidatus_Bathyarchaeota_noname	o__Candidatus_Bathyarchaeota_noname	f__Candidatus_Bathyarchaeota_noname	g__Cand_Candidatus_Bathyarchaeota_noname		0.00101401	0.00135656	0.0020048	0.00171331	0.00166211	0.00406717	0.00247753	0.00274744	0.00510477	0.00514481	0.00520084	0.00506887
k__Archaea	p__Candidatus_Bathyarchaeota	c__Candidatus_Bathyarchaeota_noname	o__Candidatus_Bathyarchaeota_noname	f__Candidatus_Bathyarchaeota_noname	g__Cand_Candidatus_Bathyarchaeota_noname	s__Candidatus_Bathyarchaeota_archaeon_B23	1.03623e-05	5.20331e-05	4.46115e-05	3.61784e-05	1.317e-05	8.73999e-05	1.02065e-05	4.40898e-05	4.85315e-05	3.28049e-05	6.38546e-06	1.5109e-05
k__Archaea	p__Candidatus_Bathyarchaeota	c__Candidatus_Bathyarchaeota_noname	o__Candidatus_Bathyarchaeota_noname	f__Candidatus_Bathyarchaeota_noname	g__Cand_Candidatus_Bathyarchaeota_noname	s__Candidatus_Bathyarchaeota_archaeon_B24	0.000376653	0.000248677	0.000322282	0.000243888	0.000339661	0.000821953	0.00031359	0.00068197	0.000494975	0.000790521	0.00100382	0.0006298
k__Archaea	p__Candidatus_Bathyarchaeota	c__Candidatus_Bathyarchaeota_noname	o__Candidatus_Bathyarchaeota_noname	f__Candidatus_Bathyarchaeota_noname	g__Cand_Candidatus_Bathyarchaeota_noname	s__Candidatus_Bathyarchaeota_archaeon_B25	0	1.43244e-05	0	4.97985e-05	3.62562e-05	0	1.4049e-05	1.51721e-05	5.93797e-05	3.01033e-05	0	4.15941e-05
k__Archaea	p__Candidatus_Bathyarchaeota	c__Candidatus_Bathyarchaeota_noname	o__Candidatus_Bathyarchaeota_noname	f__Candidatus_Bathyarchaeota_noname	g__Cand_Candidatus_Bathyarchaeota_noname	s__Candidatus_Bathyarchaeota_archaeon_B26-1	0.000198576	0.000333679	0.000323741	0.00024189	0.00037707	0.000742033	0.000661782	0.000589093	0.00187389	0.00128859	0.00154002	0.00142657
k__Archaea	p__Candidatus_Bathyarchaeota	c__Candidatus_Bathyarchaeota_noname	o__Candidatus_Bathyarchaeota_noname	f__Candidatus_Bathyarchaeota_noname	g__Cand_Candidatus_Bathyarchaeota_noname	s__Candidatus_Bathyarchaeota_archaeon_B26-2	0.000123108	0.000291429	0.000226887	0.000343841	0.000508429	0.000991837	0.000627197	0.000780789	0.000905666	0.0010221	0.00109565	0.00102344
k__Archaea	p__Candidatus_Bathyarchaeota	c__Candidatus_Bathyarchaeota_noname	o__Candidatus_Bathyarchaeota_noname	f__Candidatus_Bathyarchaeota_noname	g__Cand_Candidatus_Bathyarchaeota_noname	s__Candidatus_Bathyarchaeota_archaeon_B63	0	0	1.41451e-05	0	0	5.11609e-05	0.000165047	0	0	1.04016e-05	0	0
k__Archaea	p__Candidatus_Bathyarchaeota	c__Candidatus_Bathyarchaeota_noname	o__Candidatus_Bathyarchaeota_noname	f__Candidatus_Bathyarchaeota_noname	g__Cand_Candidatus_Bathyarchaeota_noname	s__Candidatus_Bathyarchaeota_archaeon_BA2	0.000133448	8.55439e-06	3.22194e-05	0.000104515	7.463e-05	0	0	1.10225e-05	7.18985e-06	0	0	1.00727e-05
k__Archaea	p__Candidatus_Bathyarchaeota	c__Candidatus_Bathyarchaeota_noname	o__Candidatus_Bathyarchaeota_noname	f__Candidatus_Bathyarchaeota_noname	g__Cand_Candidatus_Bathyarchaeota_noname	s__miscellaneous_Crenarchaeota_group-1_archaeon_SG8-32-1	0	0	0	0	3.59741e-05	9.79423e-05	9.29311e-05	0	0.000643184	0.000278778	0.000325584	0.000619056
k__Archaea	p__Candidatus_Bathyarchaeota	c__Candidatus_Bathyarchaeota_noname	o__Candidatus_Bathyarchaeota_noname	f__Candidatus_Bathyarchaeota_noname	g__Cand_Candidatus_Bathyarchaeota_noname	s__miscellaneous_Crenarchaeota_group-6_archaeon_AD8-1	0.00013566	0.000222819	0.000842214	0.000488759	0.000101761	0.000631462	0.000179967	0.000289997	0.000135822	0.000561141	0.000512824	0.000504841
k__Archaea	p__Candidatus_Bathyarchaeota	c__Candidatus_Bathyarchaeota_noname	o__Candidatus_Bathyarchaeota_noname	f__Candidatus_Bathyarchaeota_noname	g__Cand_Candidatus_Bathyarchaeota_noname	s__miscellaneous_Crenarchaeota_group_archaeon_SMTZ-80	3.62018e-05	0.00018504	0.000198696	0.000204442	0.000175161	0.000643377	0.000395457	0.00030727	0.000899567	0.00105621	0.000705725	0.000798387
k__Archaea	p__Candidatus_Bathyarchaeota	c__Candidatus_Bathyarchaeota_noname	o__Candidatus_Bathyarchaeota_noname	f__Candidatus_Bathyarchaeota_noname	g__Cand_Candidatus_Bathyarchaeota_noname	s__miscellaneous_Crenarchaeota_group_archaeon_SMTZ1-55	0	0	0	0	0	0	1.73067e-05	2.80354e-05	3.65744e-05	7.41676e-05	1.08275e-05	0
k__Archaea	p__Candidatus_Korarchaeota						0	8.23993e-05	8.85003e-05	9.25872e-05	0.000260039	0.000874159	0.00054929	0.000199649	0.00330445	0.00315574	0.00300857	0.00364898
k__Archaea	p__Candidatus_Korarchaeota	c__Candidatus_Korarchaeota_noname					0	8.23993e-05	8.85003e-05	9.25872e-05	0.000260039	0.000874159	0.00054929	0.000199649	0.00330445	0.00315574	0.00300857	0.00364898
k__Archaea	p__Candidatus_Korarchaeota	c__Candidatus_Korarchaeota_noname	o__Candidatus_Korarchaeota_noname				0	8.23993e-05	8.85003e-05	9.25872e-05	0.000260039	0.000874159	0.00054929	0.000199649	0.00330445	0.00315574	0.00300857	0.00364898
k__Archaea	p__Candidatus_Korarchaeota	c__Candidatus_Korarchaeota_noname	o__Candidatus_Korarchaeota_noname	f__Candidatus_Korarchaeota_noname			0	8.23993e-05	8.85003e-05	9.25872e-05	0.000260039	0.000874159	0.00054929	0.000199649	0.00330445	0.00315574	0.00300857	0.00364898
k__Archaea	p__Candidatus_Korarchaeota	c__Candidatus_Korarchaeota_noname	o__Candidatus_Korarchaeota_noname	f__Candidatus_Korarchaeota_noname	g__Cand_Candidatus_Korarchaeum		0	8.23993e-05	8.85003e-05	9.25872e-05	0.000260039	0.000874159	0.00054929	0.000199649	0.00330445	0.00315574	0.00300857	0.00364898
k__Archaea	p__Candidatus_Korarchaeota	c__Candidatus_Korarchaeota_noname	o__Candidatus_Korarchaeota_noname	f__Candidatus_Korarchaeota_noname	g__Cand_Candidatus_Korarchaeum	s__Candidatus_Korarchaeum_cryptofilum	0	8.23993e-05	8.85003e-05	9.25872e-05	0.000260039	0.000874159	0.00054929	0.000199649	0.00330445	0.00315574	0.00300857	0.00364898
k__Archaea	p__Candidatus_Lokiarchaeota						9.43431e-05	0.000629062	0.000421565	0.000350021	0.000132154	0.000272726	0.000226185	0.000155996	0.000869679	0.000703169	0.000773534	0.000828803
k__Archaea	p__Candidatus_Lokiarchaeota	c__Candidatus_Lokiarchaeota_noname					9.43431e-05	0.000629062	0.000421565	0.000350021	0.000132154	0.000272726	0.000226185	0.000155996	0.000869679	0.000703169	0.000773534	0.000828803
k__Archaea	p__Candidatus_Lokiarchaeota	c__Candidatus_Lokiarchaeota_noname	o__Candidatus_Lokiarchaeota_noname				9.43431e-05	0.000629062	0.000421565	0.000350021	0.000132154	0.000272726	0.000226185	0.000155996	0.000869679	0.000703169	0.000773534	0.000828803
k__Archaea	p__Candidatus_Lokiarchaeota	c__Candidatus_Lokiarchaeota_noname	o__Candidatus_Lokiarchaeota_noname	f__Candidatus_Lokiarchaeota_noname			9.43431e-05	0.000629062	0.000421565	0.000350021	0.000132154	0.000272726	0.000226185	0.000155996	0.000869679	0.000703169	0.000773534	0.000828803
k__Archaea	p__Candidatus_Lokiarchaeota	c__Candidatus_Lokiarchaeota_noname	o__Candidatus_Lokiarchaeota_noname	f__Candidatus_Lokiarchaeota_noname	g__Lokiarchaeum		9.43431e-05	0.000629062	0.000421565	0.000350021	0.000132154	0.000272726	0.000226185	0.000155996	0.000869679	0.000703169	0.000773534	0.000828803
k__Archaea	p__Candidatus_Lokiarchaeota	c__Candidatus_Lokiarchaeota_noname	o__Candidatus_Lokiarchaeota_noname	f__Candidatus_Lokiarchaeota_noname	g__Lokiarchaeum	s__Lokiarchaeum_sp._GC14_75	9.43431e-05	0.000629062	0.000421565	0.000350021	0.000132154	0.000272726	0.000226185	0.000155996	0.000869679	0.000703169	0.000773534	0.000828803
k__Archaea	p__Candidatus_Nanohaloarchaeota						0	0.000189064	1.98119e-05	2.33699e-05	1.43117e-05	5.05029e-05	9.46173e-05	7.98531e-06	0.000526932	0.000395421	0.000163964	0.000347166
k__Archaea	p__Candidatus_Nanohaloarchaeota	c__Nanohaloarchaea					0	0.000189064	1.98119e-05	2.33699e-05	1.43117e-05	5.05029e-05	9.46173e-05	7.98531e-06	0.000526932	0.000395421	0.000163964	0.000347166
k__Archaea	p__Candidatus_Nanohaloarchaeota	c__Nanohaloarchaea	o__Nanohaloarchaea_noname				0	0.000189064	1.98119e-05	2.33699e-05	1.43117e-05	5.05029e-05	9.46173e-05	7.98531e-06	0.000526932	0.000395421	0.000163964	0.000347166
k__Archaea	p__Candidatus_Nanohaloarchaeota	c__Nanohaloarchaea	o__Nanohaloarchaea_noname	f__Nanohaloarchaea_noname			0	0.000189064	1.98119e-05	2.33699e-05	1.43117e-05	5.05029e-05	9.46173e-05	7.98531e-06	0.000526932	0.000395421	0.000163964	0.000347166
k__Archaea	p__Candidatus_Nanohaloarchaeota	c__Nanohaloarchaea	o__Nanohaloarchaea_noname	f__Nanohaloarchaea_noname	g__Nano_Candidatus_Nanosalina		0	0	0	0	1.43117e-05	9.74117e-06	1.47884e-05	7.98531e-06	0.000308618	7.52583e-05	2.7756e-05	6.0202e-05
k__Archaea	p__Candidatus_Nanohaloarchaeota	c__Nanohaloarchaea	o__Nanohaloarchaea_noname	f__Nanohaloarchaea_noname	g__Nano_Candidatus_Nanosalinarum		0	0.000189064	1.98119e-05	2.33699e-05	0	0	1.2362e-05	0	1.30623e-05	2.64884e-06	5.87779e-05	7.31988e-06
k__Archaea	p__Candidatus_Nanohaloarchaeota	c__Nanohaloarchaea	o__Nanohaloarchaea_noname	f__Nanohaloarchaea_noname	g__Nano_Candidatus_Nanosalinarum	s__Candidatus_Nanosalinarum_sp._J07AB56	0	0.000189064	1.98119e-05	2.33699e-05	0	0	1.2362e-05	0	1.30623e-05	2.64884e-06	5.87779e-05	7.31988e-06
k__Archaea	p__Candidatus_Nanohaloarchaeota	c__Nanohaloarchaea	o__Nanohaloarchaea_noname	f__Nanohaloarchaea_noname	g__Nano_Candidatus_Nanosalina	s__Candidatus_Nanosalina_sp._J07AB43	0	0	0	0	1.43117e-05	9.74117e-06	1.47884e-05	7.98531e-06	0.000308618	7.52583e-05	2.7756e-05	6.0202e-05
k__Archaea	p__Candidatus_Nanohaloarchaeota	c__Nanohaloarchaea	o__Nanohaloarchaea_noname	f__Nanohaloarchaea_noname	g__Nanohaloarchaea_noname		0	0	0	0	0	4.07618e-05	6.74669e-05	0	0.000205251	0.000317514	7.74297e-05	0.000279644
k__Archaea	p__Candidatus_Nanohaloarchaeota	c__Nanohaloarchaea	o__Nanohaloarchaea_noname	f__Nanohaloarchaea_noname	g__Nanohaloarchaea_noname	s__Candidatus_Haloredivivus_sp._G17	0	0	0	0	0	4.07618e-05	6.74669e-05	0	0.000205251	0.000317514	7.74297e-05	0.000279644
k__Archaea	p__Candidatus_Parvarchaeota						0	4.8189e-05	0	0	0	0	0	0	0.000188446	0.000220851	6.33134e-05	0.000363218
k__Archaea	p__Candidatus_Parvarchaeota	c__Candidatus_Parvarchaeota_noname					0	4.8189e-05	0	0	0	0	0	0	0.000188446	0.000220851	6.33134e-05	0.000363218
k__Archaea	p__Candidatus_Parvarchaeota	c__Candidatus_Parvarchaeota_noname	o__Candidatus_Parvarchaeota_noname				0	4.8189e-05	0	0	0	0	0	0	0.000188446	0.000220851	6.33134e-05	0.000363218
k__Archaea	p__Candidatus_Parvarchaeota	c__Candidatus_Parvarchaeota_noname	o__Candidatus_Parvarchaeota_noname	f__Candidatus_Parvarchaeota_noname			0	4.8189e-05	0	0	0	0	0	0	0.000188446	0.000220851	6.33134e-05	0.000363218
k__Archaea	p__Candidatus_Parvarchaeota	c__Candidatus_Parvarchaeota_noname	o__Candidatus_Parvarchaeota_noname	f__Candidatus_Parvarchaeota_noname	g__Cand_Candidatus_Parvarchaeum		0	4.8189e-05	0	0	0	0	0	0	0.000188446	0.000220851	6.33134e-05	0.000363218
k__Archaea	p__Candidatus_Parvarchaeota	c__Candidatus_Parvarchaeota_noname	o__Candidatus_Parvarchaeota_noname	f__Candidatus_Parvarchaeota_noname	g__Cand_Candidatus_Parvarchaeum	s__Candidatus_Parvarchaeum_acidiphilum	0	4.8189e-05	0	0	0	0	0	0	0.000188446	0.000220851	6.33134e-05	0.000363218
k__Archaea	p__Candidatus_Thorarchaeota						0.00156801	0.00194625	0.00104884	0.00148633	0.000297873	0.0013551	0.000732087	0.00044885	0.00270662	0.00247165	0.00295653	0.00264973
k__Archaea	p__Candidatus_Thorarchaeota	c__Candidatus_Thorarchaeota_noname					0.00156801	0.00194625	0.00104884	0.00148633	0.000297873	0.0013551	0.000732087	0.00044885	0.00270662	0.00247165	0.00295653	0.00264973
k__Archaea	p__Candidatus_Thorarchaeota	c__Candidatus_Thorarchaeota_noname	o__Candidatus_Thorarchaeota_noname				0.00156801	0.00194625	0.00104884	0.00148633	0.000297873	0.0013551	0.000732087	0.00044885	0.00270662	0.00247165	0.00295653	0.00264973
k__Archaea	p__Candidatus_Thorarchaeota	c__Candidatus_Thorarchaeota_noname	o__Candidatus_Thorarchaeota_noname	f__Candidatus_Thorarchaeota_noname			0.00156801	0.00194625	0.00104884	0.00148633	0.000297873	0.0013551	0.000732087	0.00044885	0.00270662	0.00247165	0.00295653	0.00264973
k__Archaea	p__Candidatus_Thorarchaeota	c__Candidatus_Thorarchaeota_noname	o__Candidatus_Thorarchaeota_noname	f__Candidatus_Thorarchaeota_noname	g__Cand_Candidatus_Thorarchaeota_noname		0.00156801	0.00194625	0.00104884	0.00148633	0.000297873	0.0013551	0.000732087	0.00044885	0.00270662	0.00247165	0.00295653	0.00264973
k__Archaea	p__Candidatus_Thorarchaeota	c__Candidatus_Thorarchaeota_noname	o__Candidatus_Thorarchaeota_noname	f__Candidatus_Thorarchaeota_noname	g__Cand_Candidatus_Thorarchaeota_noname	s__Candidatus_Thorarchaeota_archaeon_SMTZ-45	0.000373831	0.00187015	0.000991005	0.00142722	8.38942e-05	0.000674528	0.000279586	0.000322824	0.000459911	0.000386506	0.000660814	0.000429941
k__Archaea	p__Candidatus_Thorarchaeota	c__Candidatus_Thorarchaeota_noname	o__Candidatus_Thorarchaeota_noname	f__Candidatus_Thorarchaeota_noname	g__Cand_Candidatus_Thorarchaeota_noname	s__Candidatus_Thorarchaeota_archaeon_SMTZ1-45	0.00118764	1.69108e-05	1.20823e-05	1.43975e-05	0.000170433	0.000597442	0.000405095	7.83061e-05	0.0020223	0.00194427	0.00209287	0.00208752
k__Archaea	p__Candidatus_Thorarchaeota	c__Candidatus_Thorarchaeota_noname	o__Candidatus_Thorarchaeota_noname	f__Candidatus_Thorarchaeota_noname	g__Cand_Candidatus_Thorarchaeota_noname	s__Candidatus_Thorarchaeota_archaeon_SMTZ1-83	6.53578e-06	5.91877e-05	4.57539e-05	4.47111e-05	4.35451e-05	8.31324e-05	4.74059e-05	4.77195e-05	0.000224405	0.000140878	0.000202844	0.000132272
k__Archaea	p__Crenarchaeota						0.00129977	0.00317206	0.00304008	0.00215973	0.00259125	0.00518114	0.0050997	0.00200823	0.0225947	0.0168204	0.0208301	0.0266868
k__Archaea	p__Crenarchaeota	c__Crenarchaeota_noname					0	0	8.13965e-05	0	0	0	0	0	0	0	0	0
k__Archaea	p__Crenarchaeota	c__Crenarchaeota_noname	o__Crenarchaeota_noname				0	0	8.13965e-05	0	0	0	0	0	0	0	0	0
k__Archaea	p__Crenarchaeota	c__Crenarchaeota_noname	o__Crenarchaeota_noname	f__Crenarchaeota_noname			0	0	8.13965e-05	0	0	0	0	0	0	0	0	0
k__Archaea	p__Crenarchaeota	c__Crenarchaeota_noname	o__Crenarchaeota_noname	f__Crenarchaeota_noname	g__Crenarchaeota_noname		0	0	8.13965e-05	0	0	0	0	0	0	0	0	0
k__Archaea	p__Crenarchaeota	c__Crenarchaeota_noname	o__Crenarchaeota_noname	f__Crenarchaeota_noname	g__Crenarchaeota_noname	s__uncultured_crenarchaeote	0	0	8.13965e-05	0	0	0	0	0	0	0	0	0
k__Archaea	p__Crenarchaeota	c__Thermoprotei					0.00129977	0.00317206	0.00295868	0.00215973	0.00259125	0.00518114	0.0050997	0.00200823	0.0225947	0.0168204	0.0208301	0.0266868
k__Archaea	p__Crenarchaeota	c__Thermoprotei	o__Acidilobales				2.16498e-05	0.000294577	7.41343e-05	1.39699e-05	7.2443e-05	0.000123651	0.00014627	5.95083e-05	0.000935493	0.000400491	0.000582496	0.000621668
k__Archaea	p__Crenarchaeota	c__Thermoprotei	o__Acidilobales	f__Acidilobaceae			2.16498e-05	0.000294577	7.41343e-05	1.39699e-05	1.37579e-05	1.55762e-05	0	1.27686e-05	7.37325e-05	0	0.00010397	1.75025e-05
k__Archaea	p__Crenarchaeota	c__Thermoprotei	o__Acidilobales	f__Acidilobaceae	g__Acidilobus		2.16498e-05	0.000294577	7.41343e-05	1.39699e-05	1.37579e-05	1.55762e-05	0	1.27686e-05	7.37325e-05	0	0.00010397	1.75025e-05
k__Archaea	p__Crenarchaeota	c__Thermoprotei	o__Acidilobales	f__Acidilobaceae	g__Acidilobus	s__Acidilobus_sp._7A	2.16498e-05	0.000172819	3.10687e-05	0	1.37579e-05	0	0	0	1.12662e-05	0	4.47936e-05	0
k__Archaea	p__Crenarchaeota	c__Thermoprotei	o__Acidilobales	f__Acidilobaceae	g__Acidilobus	s__uncultured_Acidilobus_sp._CIS	0	0	4.30656e-05	1.39699e-05	0	1.55762e-05	0	1.27686e-05	6.24662e-05	0	5.91761e-05	1.75025e-05
k__Archaea	p__Crenarchaeota	c__Thermoprotei	o__Acidilobales	f__Acidilobaceae	g__Acidilobus	s__uncultured_Acidilobus_sp._MG	0	0.000121758	0	0	0	0	0	0	0	0	0	0
k__Archaea	p__Crenarchaeota	c__Thermoprotei	o__Acidilobales	f__Caldisphaeraceae			0	0	0	0	5.86851e-05	0.000108074	0.00014627	4.67397e-05	0.000861761	0.000400491	0.000478526	0.000604166
k__Archaea	p__Crenarchaeota	c__Thermoprotei	o__Acidilobales	f__Caldisphaeraceae	g__Caldisphaera		0	0	0	0	5.86851e-05	0.000108074	0.00014627	4.67397e-05	0.000861761	0.000400491	0.000478526	0.000604166
k__Archaea	p__Crenarchaeota	c__Thermoprotei	o__Acidilobales	f__Caldisphaeraceae	g__Caldisphaera	s__Caldisphaera_lagunensis	0	0	0	0	5.86851e-05	0.000108074	0.00014627	4.67397e-05	0.000861761	0.000400491	0.000478526	0.000604166
k__Archaea	p__Crenarchaeota	c__Thermoprotei	o__Desulfurococcales				0.000595505	0.00050934	0.00125669	0.000415234	0.000176554	0.000589939	0.000335164	0.00035192	0.000679462	0.000687699	0.000751383	0.000915509
k__Archaea	p__Crenarchaeota	c__Thermoprotei	o__Desulfurococcales	f__Desulfurococcaceae			0.000201804	0.000189863	0.000707312	0.000111777	8.31674e-05	0.000525597	0.000185751	0.000190472	0.000573827	0.000517379	0.00050816	0.000678802
k__Archaea	p__Crenarchaeota	c__Thermoprotei	o__Desulfurococcales	f__Desulfurococcaceae	g__Aeropyrum		0	0	0.000281731	0	0	0	1.05213e-05	1.14634e-05	0	0	0	7.85667e-06
k__Archaea	p__Crenarchaeota	c__Thermoprotei	o__Desulfurococcales	f__Desulfurococcaceae	g__Aeropyrum	s__Aeropyrum_camini	0	0	5.7484e-05	0	0	0	1.05213e-05	0	0	0	0	0
k__Archaea	p__Crenarchaeota	c__Thermoprotei	o__Desulfurococcales	f__Desulfurococcaceae	g__Aeropyrum	s__Aeropyrum_pernix	0	0	0.000224247	0	0	0	0	1.14634e-05	0	0	0	7.85667e-06
k__Archaea	p__Crenarchaeota	c__Thermoprotei	o__Desulfurococcales	f__Desulfurococcaceae	g__Desulfurococcus		0	2.24783e-05	6.54368e-05	0	0	1.45218e-05	1.79165e-05	0	0	0.000124508	0	1.56438e-05
k__Archaea	p__Crenarchaeota	c__Thermoprotei	o__Desulfurococcales	f__Desulfurococcaceae	g__Desulfurococcus	s__Desulfurococcus_kamchatkensis	0	2.24783e-05	0	0	0	1.45218e-05	7.3487e-06	0	0	9.05415e-05	0	0
k__Archaea	p__Crenarchaeota	c__Thermoprotei	o__Desulfurococcales	f__Desulfurococcaceae	g__Desulfurococcus	s__Desulfurococcus_noname	0	0	6.54368e-05	0	0	0	1.05678e-05	0	0	3.39661e-05	0	1.56438e-05
k__Archaea	p__Crenarchaeota	c__Thermoprotei	o__Desulfurococcales	f__Desulfurococcaceae	g__Ignicoccus		0.000201804	7.0169e-05	0.000121198	4.90121e-05	4.80878e-05	0.000436874	6.03651e-05	0.000147229	0.000114874	0.00019032	0.000215803	9.95002e-05
k__Archaea	p__Crenarchaeota	c__Thermoprotei	o__Desulfurococcales	f__Desulfurococcaceae	g__Ignicoccus	s__Ignicoccus_hospitalis	0.000114612	3.05523e-05	7.33173e-05	0	2.17027e-05	0.000216919	3.02746e-05	7.19861e-05	3.55442e-05	8.53169e-05	6.92279e-05	2.48979e-05
k__Archaea	p__Crenarchaeota	c__Thermoprotei	o__Desulfurococcales	f__Desulfurococcaceae	g__Ignicoccus	s__Ignicoccus_islandicus	8.71922e-05	3.96167e-05	4.78803e-05	4.90121e-05	2.63851e-05	0.000219955	3.00905e-05	7.52431e-05	7.93295e-05	0.000105003	0.000146575	7.46023e-05
k__Archaea	p__Crenarchaeota	c__Thermoprotei	o__Desulfurococcales	f__Desulfurococcaceae	g__Ignisphaera		0	8.99686e-05	0.000225538	4.59683e-05	0	4.38414e-05	0	1.05276e-05	1.37653e-05	5.02393e-05	0	2.87962e-05
k__Archaea	p__Crenarchaeota	c__Thermoprotei	o__Desulfurococcales	f__Desulfurococcaceae	g__Ignisphaera	s__Ignisphaera_aggregans	0	8.99686e-05	0.000225538	4.59683e-05	0	4.38414e-05	0	1.05276e-05	1.37653e-05	5.02393e-05	0	2.87962e-05
k__Archaea	p__Crenarchaeota	c__Thermoprotei	o__Desulfurococcales	f__Desulfurococcaceae	g__Staphylothermus		0	0	3.05237e-06	0	3.50796e-05	3.036e-05	8.98399e-05	1.3575e-05	0.000430166	0.000152313	0.000274569	0.000527005
k__Archaea	p__Crenarchaeota	c__Thermoprotei	o__Desulfurococcales	f__Desulfurococcaceae	g__Staphylothermus	s__Staphylothermus_hellenicus	0	0	3.05237e-06	0	3.50796e-05	3.036e-05	8.98399e-05	1.3575e-05	0.000430166	0.000152313	0.000274569	0.000527005
k__Archaea	p__Crenarchaeota	c__Thermoprotei	o__Desulfurococcales	f__Desulfurococcaceae	g__Thermosphaera		0	7.24747e-06	1.03562e-05	1.67971e-05	0	0	7.10812e-06	7.67635e-06	1.50216e-05	0	1.77881e-05	0
k__Archaea	p__Crenarchaeota	c__Thermoprotei	o__Desulfurococcales	f__Desulfurococcaceae	g__Thermosphaera	s__Thermosphaera_aggregans	0	7.24747e-06	1.03562e-05	1.67971e-05	0	0	7.10812e-06	7.67635e-06	1.50216e-05	0	1.77881e-05	0
k__Archaea	p__Crenarchaeota	c__Thermoprotei	o__Desulfurococcales	f__Pyrodictiaceae			0.0003937	0.000319477	0.000549374	0.000303456	9.33866e-05	6.43413e-05	0.000149413	0.000161449	0.000105636	0.00017032	0.000243223	0.000236707
k__Archaea	p__Crenarchaeota	c__Thermoprotei	o__Desulfurococcales	f__Pyrodictiaceae	g__Pyrodictium		0	0.000117007	3.69647e-05	0	4.36101e-05	1.48415e-05	0	8.52646e-05	1.19039e-05	8.29919e-05	0	8.33844e-05
k__Archaea	p__Crenarchaeota	c__Thermoprotei	o__Desulfurococcales	f__Pyrodictiaceae	g__Pyrodictium	s__Pyrodictium_delaneyi	0	0.000117007	3.69647e-05	0	4.36101e-05	1.48415e-05	0	8.52646e-05	1.19039e-05	8.29919e-05	0	8.33844e-05
k__Archaea	p__Crenarchaeota	c__Thermoprotei	o__Desulfurococcales	f__Pyrodictiaceae	g__Pyrolobus		0.0003937	0.000202469	0.000512409	0.000303456	4.97765e-05	4.94998e-05	0.000149413	7.61843e-05	9.37318e-05	8.73282e-05	0.000243223	0.000153322
k__Archaea	p__Crenarchaeota	c__Thermoprotei	o__Desulfurococcales	f__Pyrodictiaceae	g__Pyrolobus	s__Pyrolobus_fumarii	0.0003937	0.000202469	0.000512409	0.000303456	4.97765e-05	4.94998e-05	0.000149413	7.61843e-05	9.37318e-05	8.73282e-05	0.000243223	0.000153322
k__Archaea	p__Crenarchaeota	c__Thermoprotei	o__Fervidicoccales				7.05622e-05	6.4422e-06	2.76167e-05	3.73269e-05	3.84262e-06	4.87218e-05	9.50032e-05	3.21603e-06	0.000201356	5.87656e-05	0.000402843	0.000385359
k__Archaea	p__Crenarchaeota	c__Thermoprotei	o__Fervidicoccales	f__Fervidicoccaceae			7.05622e-05	6.4422e-06	2.76167e-05	3.73269e-05	3.84262e-06	4.87218e-05	9.50032e-05	3.21603e-06	0.000201356	5.87656e-05	0.000402843	0.000385359
k__Archaea	p__Crenarchaeota	c__Thermoprotei	o__Fervidicoccales	f__Fervidicoccaceae	g__Fervidicoccus		7.05622e-05	6.4422e-06	2.76167e-05	3.73269e-05	3.84262e-06	4.87218e-05	9.50032e-05	3.21603e-06	0.000201356	5.87656e-05	0.000402843	0.000385359
k__Archaea	p__Crenarchaeota	c__Thermoprotei	o__Fervidicoccales	f__Fervidicoccaceae	g__Fervidicoccus	s__Fervidicoccus_fontis	7.05622e-05	6.4422e-06	2.76167e-05	3.73269e-05	3.84262e-06	4.87218e-05	9.50032e-05	3.21603e-06	0.000201356	5.87656e-05	0.000402843	0.000385359
k__Archaea	p__Crenarchaeota	c__Thermoprotei	o__Sulfolobales				0.000131838	0.00100441	0.000861964	0.00125545	0.00128501	0.00200321	0.00236683	0.000760186	0.0102994	0.00751622	0.00892111	0.0125333
k__Archaea	p__Crenarchaeota	c__Thermoprotei	o__Sulfolobales	f__Sulfolobaceae			0.000131838	0.00100441	0.000861964	0.00125545	0.00128501	0.00200321	0.00236683	0.000760186	0.0102994	0.00751622	0.00892111	0.0125333
k__Archaea	p__Crenarchaeota	c__Thermoprotei	o__Sulfolobales	f__Sulfolobaceae	g__Acidianus		1.74453e-05	7.3189e-05	0.000196619	0.000425576	0	9.43447e-05	0.000173031	6.49686e-06	0.000169171	0.000322302	0.000863475	0.000788342
k__Archaea	p__Crenarchaeota	c__Thermoprotei	o__Sulfolobales	f__Sulfolobaceae	g__Acidianus	s__Acidianus_hospitalis	0	0	0	0	0	5.97351e-05	0.000153046	6.49686e-06	0.000108301	0.00016964	0.000741044	0.000699467
k__Archaea	p__Crenarchaeota	c__Thermoprotei	o__Sulfolobales	f__Sulfolobaceae	g__Acidianus	s__Candidatus_Acidianus_copahuensis	1.74453e-05	7.3189e-05	0.000196619	0.000425576	0	3.46096e-05	1.99852e-05	0	6.08703e-05	0.000152662	0.000122431	8.88755e-05
k__Archaea	p__Crenarchaeota	c__Thermoprotei	o__Sulfolobales	f__Sulfolobaceae	g__Metallosphaera		3.75702e-05	0.000274635	0.000284825	0.000147009	0.00077178	0.00116643	0.00146003	0.000528822	0.00742604	0.0046291	0.00590237	0.00769297
k__Archaea	p__Crenarchaeota	c__Thermoprotei	o__Sulfolobales	f__Sulfolobaceae	g__Metallosphaera	s__Metallosphaera_cuprina	6.48335e-06	8.03307e-05	0.000150452	2.66888e-05	0	3.32952e-05	1.8955e-05	1.07469e-05	3.29642e-05	0.000108901	2.3802e-05	4.28908e-05
k__Archaea	p__Crenarchaeota	c__Thermoprotei	o__Sulfolobales	f__Sulfolobaceae	g__Metallosphaera	s__Metallosphaera_sedula	0	0.000151544	0	1.21112e-05	0	0	0	0	0	5.49095e-06	0	0
k__Archaea	p__Crenarchaeota	c__Thermoprotei	o__Sulfolobales	f__Sulfolobaceae	g__Metallosphaera	s__Metallosphaera_yellowstonensis	3.10868e-05	4.27609e-05	0.000134373	0.000108209	0.00077178	0.00113314	0.00144108	0.000518075	0.00739308	0.00451471	0.00587857	0.00765007
k__Archaea	p__Crenarchaeota	c__Thermoprotei	o__Sulfolobales	f__Sulfolobaceae	g__Sulfolobus		7.68227e-05	0.000656585	0.000380521	0.00068287	0.000513233	0.000742434	0.000733763	0.000224867	0.00270414	0.00256482	0.00215527	0.00405196
k__Archaea	p__Crenarchaeota	c__Thermoprotei	o__Sulfolobales	f__Sulfolobaceae	g__Sulfolobus	s__Sulfolobus_acidocaldarius	0	1.09691e-05	3.13486e-05	3.95547e-05	7.94534e-05	2.55947e-05	3.88562e-05	3.03442e-05	2.05288e-05	1.50517e-05	0	0
k__Archaea	p__Crenarchaeota	c__Thermoprotei	o__Sulfolobales	f__Sulfolobaceae	g__Sulfolobus	s__Sulfolobus_islandicus	0	3.18889e-05	9.13818e-05	3.24414e-05	0.000182162	0.000554546	0.000351104	9.98044e-05	0.00207104	0.00218694	0.0015374	0.00320055
k__Archaea	p__Crenarchaeota	c__Thermoprotei	o__Sulfolobales	f__Sulfolobaceae	g__Sulfolobus	s__Sulfolobus_neozealandicus	6.66775e-05	0.000613727	0.000171123	0.000334184	3.36096e-05	8.45822e-05	2.62543e-05	2.37971e-05	1.62932e-05	1.54592e-05	4.61479e-05	7.34522e-06
k__Archaea	p__Crenarchaeota	c__Thermoprotei	o__Sulfolobales	f__Sulfolobaceae	g__Sulfolobus	s__Sulfolobus_solfataricus	3.73042e-06	0	6.82556e-05	0.000149779	0.000183627	6.10636e-05	0.000284586	5.04513e-05	0.000434035	0.000347363	0.000473247	0.000590334
k__Archaea	p__Crenarchaeota	c__Thermoprotei	o__Sulfolobales	f__Sulfolobaceae	g__Sulfolobus	s__Sulfolobus_tokodaii	6.41474e-06	0	1.84111e-05	0.000126912	3.43808e-05	1.66476e-05	3.29629e-05	2.04703e-05	0.000162248	0	9.84693e-05	0.00025373
k__Archaea	p__Crenarchaeota	c__Thermoprotei	o__Thermoproteales				0.00048021	0.00135729	0.000738283	0.000437741	0.0010534	0.00241561	0.00215643	0.000833403	0.010479	0.00815727	0.0101723	0.012231
k__Archaea	p__Crenarchaeota	c__Thermoprotei	o__Thermoproteales	f__Thermofilaceae			8.59849e-06	0.000117559	1.99983e-06	6.48717e-06	1.1853e-05	0	9.18588e-06	0.000118902	6.79441e-05	9.15144e-05	2.29876e-05	0.000190373
k__Archaea	p__Crenarchaeota	c__Thermoprotei	o__Thermoproteales	f__Thermofilaceae	g__Thermofilum		8.59849e-06	0.000117559	1.99983e-06	6.48717e-06	1.1853e-05	0	9.18588e-06	0.000118902	6.79441e-05	9.15144e-05	2.29876e-05	0.000190373
k__Archaea	p__Crenarchaeota	c__Thermoprotei	o__Thermoproteales	f__Thermofilaceae	g__Thermofilum	s__Thermofilum_pendens	8.59849e-06	0	0	0	0	0	0	0.000118902	0	0	0	0
k__Archaea	p__Crenarchaeota	c__Thermoprotei	o__Thermoproteales	f__Thermofilaceae	g__Thermofilum	s__Thermofilum_sp._1910b	0	0.000117559	1.99983e-06	6.48717e-06	1.1853e-05	0	9.18588e-06	0	6.79441e-05	9.15144e-05	2.29876e-05	0.000190373
k__Archaea	p__Crenarchaeota	c__Thermoprotei	o__Thermoproteales	f__Thermoproteaceae			0.000471612	0.00123973	0.000736283	0.000431254	0.00104155	0.00241561	0.00214725	0.000714501	0.0104111	0.00806575	0.0101493	0.0120407
k__Archaea	p__Crenarchaeota	c__Thermoprotei	o__Thermoproteales	f__Thermoproteaceae	g__Caldivirga		7.66727e-05	0.000178064	0.000182237	8.36537e-05	3.04524e-05	0.000248978	8.96803e-05	0.000173515	0.000261659	0.00038365	0.000397483	0.000445262
k__Archaea	p__Crenarchaeota	c__Thermoprotei	o__Thermoproteales	f__Thermoproteaceae	g__Caldivirga	s__Caldivirga_maquilingensis	7.66727e-05	0.000178064	0.000182237	8.36537e-05	3.04524e-05	0.000248978	8.96803e-05	0.000173515	0.000261659	0.00038365	0.000397483	0.000445262
k__Archaea	p__Crenarchaeota	c__Thermoprotei	o__Thermoproteales	f__Thermoproteaceae	g__Pyrobaculum		4.40568e-05	0.000410226	0.00017455	7.571e-05	0.000618207	0.00167769	0.0013465	0.000320366	0.00759164	0.00599343	0.00715002	0.00874039
k__Archaea	p__Crenarchaeota	c__Thermoprotei	o__Thermoproteales	f__Thermoproteaceae	g__Pyrobaculum	s__Pyrobaculum_aerophilum	3.81428e-05	0.000392103	6.2565e-05	0	9.39567e-06	0.000134297	4.72194e-05	0	2.01676e-05	0.00039786	0.00134015	0.000261308
k__Archaea	p__Crenarchaeota	c__Thermoprotei	o__Thermoproteales	f__Thermoproteaceae	g__Pyrobaculum	s__Pyrobaculum_arsenaticum	0	0	0	0	0.0001033	0.000105466	9.33983e-05	0	0.000613286	0.00115788	0.000317204	0.00129372
k__Archaea	p__Crenarchaeota	c__Thermoprotei	o__Thermoproteales	f__Thermoproteaceae	g__Pyrobaculum	s__Pyrobaculum_calidifontis	0	0	3.66146e-05	0	0.000505511	0.0013052	0.00120588	0.000320366	0.00695818	0.00432814	0.00544894	0.00718537
k__Archaea	p__Crenarchaeota	c__Thermoprotei	o__Thermoproteales	f__Thermoproteaceae	g__Pyrobaculum	s__Pyrobaculum_islandicum	0	6.24398e-06	5.83967e-05	0	0	0.000125049	0	0	0	0.000109547	0	0
k__Archaea	p__Crenarchaeota	c__Thermoprotei	o__Thermoproteales	f__Thermoproteaceae	g__Pyrobaculum	s__Pyrobaculum_oguniense	5.91408e-06	1.18788e-05	1.69741e-05	7.571e-05	0	7.67414e-06	0	0	0	0	4.37326e-05	0
k__Archaea	p__Crenarchaeota	c__Thermoprotei	o__Thermoproteales	f__Thermoproteaceae	g__Thermocladium		0	0.000476331	0.000190116	3.29663e-06	0	1.47028e-05	2.23208e-05	0	0	0	6.98223e-06	2.47815e-05
k__Archaea	p__Crenarchaeota	c__Thermoprotei	o__Thermoproteales	f__Thermoproteaceae	g__Thermocladium	s__Thermocladium_sp._ECH_B	0	0.000476331	0.000190116	3.29663e-06	0	1.47028e-05	2.23208e-05	0	0	0	6.98223e-06	2.47815e-05
k__Archaea	p__Crenarchaeota	c__Thermoprotei	o__Thermoproteales	f__Thermoproteaceae	g__Thermoproteus		0	5.29381e-06	0	4.90768e-05	0	1.54995e-05	3.52955e-05	1.27057e-05	8.90488e-05	0.00020576	0.000239219	0.000422344
k__Archaea	p__Crenarchaeota	c__Thermoprotei	o__Thermoproteales	f__Thermoproteaceae	g__Thermoproteus	s__Thermoproteus_sp._CIS_19	0	0	0	0	0	1.54995e-05	3.52955e-05	1.27057e-05	3.41872e-05	0.000189073	0.000239219	0.000422344
k__Archaea	p__Crenarchaeota	c__Thermoprotei	o__Thermoproteales	f__Thermoproteaceae	g__Thermoproteus	s__Thermoproteus_tenax	0	5.29381e-06	0	4.90768e-05	0	0	0	0	5.48617e-05	1.66877e-05	0	0
k__Archaea	p__Crenarchaeota	c__Thermoprotei	o__Thermoproteales	f__Thermoproteaceae	g__Vulcanisaeta		0.000350882	0.000169817	0.000189379	0.000219517	0.000392887	0.000458746	0.000653456	0.000207914	0.00246873	0.00148291	0.00235558	0.00240789
k__Archaea	p__Crenarchaeota	c__Thermoprotei	o__Thermoproteales	f__Thermoproteaceae	g__Vulcanisaeta	s__Vulcanisaeta_moutnovskia	0.000145005	0.000152587	0.000163132	8.02011e-05	1.86775e-05	4.74515e-05	3.29412e-05	4.22221e-05	2.54913e-05	9.8922e-06	3.18507e-05	3.57121e-05
k__Archaea	p__Crenarchaeota	c__Thermoprotei	o__Thermoproteales	f__Thermoproteaceae	g__Vulcanisaeta	s__Vulcanisaeta_sp._JCM_14467	0.000205877	1.72298e-05	2.06162e-05	0.000130183	0.000284519	4.94e-05	0.000131869	5.80103e-05	0.000319451	0.000312122	0.000227378	0.00028528
k__Archaea	p__Crenarchaeota	c__Thermoprotei	o__Thermoproteales	f__Thermoproteaceae	g__Vulcanisaeta	s__Vulcanisaeta_sp._JCM_16159	0	0	5.63058e-06	9.13242e-06	8.96902e-05	0.000361894	0.000488646	0.000107681	0.00212379	0.0011609	0.00209635	0.00208689
k__Archaea	p__Euryarchaeota						0.465054	0.419406	0.312621	0.342553	0.381981	0.289738	0.351555	0.402739	0.363894	0.348538	0.369284	0.382022
k__Archaea	p__Euryarchaeota	c__Archaeoglobi					0.000590376	0.00151763	0.00175354	0.00160152	0.000537064	0.000812691	0.000916281	0.000324132	0.00201184	0.00160574	0.00194782	0.00241701
k__Archaea	p__Euryarchaeota	c__Archaeoglobi	o__Archaeoglobales				0.000590376	0.00151763	0.00175354	0.00160152	0.000537064	0.000812691	0.000916281	0.000324132	0.00201184	0.00160574	0.00194782	0.00241701
k__Archaea	p__Euryarchaeota	c__Archaeoglobi	o__Archaeoglobales	f__Archaeoglobaceae			0.000590376	0.00151763	0.00175354	0.00160152	0.000537064	0.000812691	0.000916281	0.000324132	0.00201184	0.00160574	0.00194782	0.00241701
k__Archaea	p__Euryarchaeota	c__Archaeoglobi	o__Archaeoglobales	f__Archaeoglobaceae	g__Archaeoglobus		8.61977e-05	0.000796564	0.000844352	0.000813485	0.000353503	0.000481975	0.000536871	0.000195368	0.0018837	0.00112894	0.00171296	0.00205511
k__Archaea	p__Euryarchaeota	c__Archaeoglobi	o__Archaeoglobales	f__Archaeoglobaceae	g__Archaeoglobus	s__Archaeoglobus_fulgidus	2.78253e-05	0.00039265	0.000161138	0.000129355	0.000163566	6.69566e-05	0.000130119	7.11518e-05	0.000104859	3.35578e-05	0.000168178	0.000166186
k__Archaea	p__Euryarchaeota	c__Archaeoglobi	o__Archaeoglobales	f__Archaeoglobaceae	g__Archaeoglobus	s__Archaeoglobus_profundus	5.08186e-05	0.000112331	0.000304464	0.000307617	0.000183543	0.000261403	0.000261055	0.000105634	0.00169562	0.000968949	0.00103467	0.00182093
k__Archaea	p__Euryarchaeota	c__Archaeoglobi	o__Archaeoglobales	f__Archaeoglobaceae	g__Archaeoglobus	s__Archaeoglobus_sulfaticallidus	7.55381e-06	0.000271375	0.000313777	3.3312e-05	6.39374e-06	0.000147088	0.000118245	1.85825e-05	8.32266e-05	0.000126431	0.000475757	6.79867e-05
k__Archaea	p__Euryarchaeota	c__Archaeoglobi	o__Archaeoglobales	f__Archaeoglobaceae	g__Archaeoglobus	s__Archaeoglobus_veneficus	0	2.02087e-05	6.49736e-05	0.000343201	0	6.52779e-06	2.74521e-05	0	0	0	3.43494e-05	0
k__Archaea	p__Euryarchaeota	c__Archaeoglobi	o__Archaeoglobales	f__Archaeoglobaceae	g__Ferroglobus		8.91461e-06	0.000122829	0.000426319	6.62487e-05	2.79289e-05	6.90012e-05	0.000208436	0.000104524	7.42246e-05	6.5851e-05	7.69072e-05	7.05237e-05
k__Archaea	p__Euryarchaeota	c__Archaeoglobi	o__Archaeoglobales	f__Archaeoglobaceae	g__Ferroglobus	s__Ferroglobus_placidus	8.91461e-06	0.000122829	0.000426319	6.62487e-05	2.79289e-05	6.90012e-05	0.000208436	0.000104524	7.42246e-05	6.5851e-05	7.69072e-05	7.05237e-05
k__Archaea	p__Euryarchaeota	c__Archaeoglobi	o__Archaeoglobales	f__Archaeoglobaceae	g__Geoglobus		0.000495264	0.000598236	0.000482865	0.000721785	0.000155632	0.000261714	0.000170973	2.42402e-05	5.39156e-05	0.000410955	0.000157956	0.00029138
k__Archaea	p__Euryarchaeota	c__Archaeoglobi	o__Archaeoglobales	f__Archaeoglobaceae	g__Geoglobus	s__Geoglobus_acetivorans	0.000382931	0.000215883	0.000304198	0.000524119	1.99856e-05	0.000124358	0.000105089	1.0929e-05	1.06934e-05	1.08423e-05	4.70855e-05	6.60073e-05
k__Archaea	p__Euryarchaeota	c__Archaeoglobi	o__Archaeoglobales	f__Archaeoglobaceae	g__Geoglobus	s__Geoglobus_ahangari	0.000112333	0.000382353	0.000178668	0.000197666	0.000135647	0.000137356	6.58843e-05	1.33111e-05	4.32222e-05	0.000400112	0.000110871	0.000225372
k__Archaea	p__Euryarchaeota	c__Euryarchaeota_noname					0.00376893	0.00371504	0.00611878	0.00386798	0.00142221	0.00337876	0.00266691	0.00206825	0.00649265	0.00653626	0.00638103	0.00726045
k__Archaea	p__Euryarchaeota	c__Euryarchaeota_noname	o__Euryarchaeota_noname				0.00376893	0.00371504	0.00611878	0.00386798	0.00142221	0.00337876	0.00266691	0.00206825	0.00649265	0.00653626	0.00638103	0.00726045
k__Archaea	p__Euryarchaeota	c__Euryarchaeota_noname	o__Euryarchaeota_noname	f__Euryarchaeota_noname			0.00376893	0.00371504	0.00611878	0.00386798	0.00142221	0.00337876	0.00266691	0.00206825	0.00649265	0.00653626	0.00638103	0.00726045
k__Archaea	p__Euryarchaeota	c__Euryarchaeota_noname	o__Euryarchaeota_noname	f__Euryarchaeota_noname	g__Aciduliprofundum		0.000420153	0.000520988	0.000904098	0.00074328	0.000212615	0.000482798	0.000454117	0.000286905	0.00111681	0.0011751	0.000919409	0.00120282
k__Archaea	p__Euryarchaeota	c__Euryarchaeota_noname	o__Euryarchaeota_noname	f__Euryarchaeota_noname	g__Aciduliprofundum	s__Aciduliprofundum_boonei	8.8764e-05	0.000293039	0.000348063	0.000216703	4.47489e-05	0.000305767	0.000269616	9.42901e-05	0.000983682	0.0010072	0.000844699	0.00109021
k__Archaea	p__Euryarchaeota	c__Euryarchaeota_noname	o__Euryarchaeota_noname	f__Euryarchaeota_noname	g__Aciduliprofundum	s__Aciduliprofundum_sp._MAR08-339	0.000331389	0.00022795	0.000556035	0.000526578	0.000167866	0.000177031	0.000184501	0.000192615	0.000133125	0.000167896	7.47099e-05	0.000112609
k__Archaea	p__Euryarchaeota	c__Euryarchaeota_noname	o__Euryarchaeota_noname	f__Euryarchaeota_noname	g__Euryarchaeota_noname		0.00334878	0.00319405	0.00521468	0.0031247	0.00120959	0.00289596	0.00221279	0.00178135	0.00537584	0.00536117	0.00546162	0.00605763
k__Archaea	p__Euryarchaeota	c__Euryarchaeota_noname	o__Euryarchaeota_noname	f__Euryarchaeota_noname	g__Euryarchaeota_noname	s__Euryarchaeota_archaeon_SG8-5	0	0	0	0	0	0	0	0	5.31292e-05	0	0	0
k__Archaea	p__Euryarchaeota	c__Euryarchaeota_noname	o__Euryarchaeota_noname	f__Euryarchaeota_noname	g__Euryarchaeota_noname	s__Euryarchaeota_archaeon_SM23-78	0.000387248	0.000464244	0.000978977	0.000762937	0.000376559	0.000541249	0.000452224	0.000334361	0.00139653	0.00171543	0.00140555	0.00212818
k__Archaea	p__Euryarchaeota	c__Euryarchaeota_noname	o__Euryarchaeota_noname	f__Euryarchaeota_noname	g__Euryarchaeota_noname	s__candidate_divison_MSBL1_archaeon_SCGC-AAA259A05	0	7.08407e-05	7.59207e-05	2.0523e-05	2.80162e-05	4.00451e-05	0	1.87582e-05	9.17686e-06	1.3957e-05	4.34676e-05	1.28564e-05
k__Archaea	p__Euryarchaeota	c__Euryarchaeota_noname	o__Euryarchaeota_noname	f__Euryarchaeota_noname	g__Euryarchaeota_noname	s__candidate_divison_MSBL1_archaeon_SCGC-AAA259B11	7.2816e-06	0	5.22477e-06	0.000148299	0	0	7.17216e-06	3.0982e-05	0.000174628	0	0	0
k__Archaea	p__Euryarchaeota	c__Euryarchaeota_noname	o__Euryarchaeota_noname	f__Euryarchaeota_noname	g__Euryarchaeota_noname	s__candidate_divison_MSBL1_archaeon_SCGC-AAA259D14	5.8529e-05	2.70572e-05	0.000108324	0	0	0	0	0	0	0	0	0
k__Archaea	p__Euryarchaeota	c__Euryarchaeota_noname	o__Euryarchaeota_noname	f__Euryarchaeota_noname	g__Euryarchaeota_noname	s__candidate_divison_MSBL1_archaeon_SCGC-AAA259D18	0	6.65556e-05	4.19578e-05	4.53684e-06	4.95463e-05	3.03511e-05	1.15193e-05	0	3.24583e-05	1.64552e-05	2.40225e-05	1.13682e-05
k__Archaea	p__Euryarchaeota	c__Euryarchaeota_noname	o__Euryarchaeota_noname	f__Euryarchaeota_noname	g__Euryarchaeota_noname	s__candidate_divison_MSBL1_archaeon_SCGC-AAA259E22	1.71276e-05	6.63462e-05	9.65608e-05	2.98992e-05	1.55488e-06	7.93743e-06	2.72457e-05	4.9848e-05	0.000141346	4.85008e-05	3.80906e-05	8.36127e-05
k__Archaea	p__Euryarchaeota	c__Euryarchaeota_noname	o__Euryarchaeota_noname	f__Euryarchaeota_noname	g__Euryarchaeota_noname	s__candidate_divison_MSBL1_archaeon_SCGC-AAA259I09	0	0	2.4855e-06	0	0	0	0	0	0	0.000208358	0	0
k__Archaea	p__Euryarchaeota	c__Euryarchaeota_noname	o__Euryarchaeota_noname	f__Euryarchaeota_noname	g__Euryarchaeota_noname	s__candidate_divison_MSBL1_archaeon_SCGC-AAA259I14	0	0.000193266	2.41646e-05	5.59904e-06	0	1.24857e-05	0	0	0	3.04617e-05	5.92935e-06	1.40298e-05
k__Archaea	p__Euryarchaeota	c__Euryarchaeota_noname	o__Euryarchaeota_noname	f__Euryarchaeota_noname	g__Euryarchaeota_noname	s__candidate_divison_MSBL1_archaeon_SCGC-AAA259O05	0.000335166	1.20552e-05	0	2.76659e-05	5.28737e-05	0	0	0	0	0	0	0
k__Archaea	p__Euryarchaeota	c__Euryarchaeota_noname	o__Euryarchaeota_noname	f__Euryarchaeota_noname	g__Euryarchaeota_noname	s__candidate_divison_MSBL1_archaeon_SCGC-AAA261F17	7.51235e-05	0.000524266	0.000269242	0.000417269	0.000130552	0.000153121	0.000200598	0.00024228	9.57715e-05	0.00010992	0.000188096	2.90953e-05
k__Archaea	p__Euryarchaeota	c__Euryarchaeota_noname	o__Euryarchaeota_noname	f__Euryarchaeota_noname	g__Euryarchaeota_noname	s__candidate_divison_MSBL1_archaeon_SCGC-AAA382A03	1.45196e-05	9.47813e-05	4.9119e-05	8.29976e-06	0	0.000157985	0.000105367	1.51721e-05	1.12004e-05	5.65113e-05	1.75788e-05	0.000103985
k__Archaea	p__Euryarchaeota	c__Euryarchaeota_noname	o__Euryarchaeota_noname	f__Euryarchaeota_noname	g__Euryarchaeota_noname	s__candidate_divison_MSBL1_archaeon_SCGC-AAA382A20	0.000204025	0.000443823	0.000547412	0.000419242	0.000238619	0.00085419	0.000516011	0.000628526	0.00239485	0.00189376	0.00193329	0.00233361
k__Archaea	p__Euryarchaeota	c__Euryarchaeota_noname	o__Euryarchaeota_noname	f__Euryarchaeota_noname	g__Euryarchaeota_noname	s__candidate_divison_MSBL1_archaeon_SCGC-AAA382C18	9.04766e-06	0.000208987	0.000145755	5.73764e-05	2.03642e-05	0.000115696	0.000160958	2.53104e-05	0.000242614	8.09645e-05	0.000440159	0.000444422
k__Archaea	p__Euryarchaeota	c__Euryarchaeota_noname	o__Euryarchaeota_noname	f__Euryarchaeota_noname	g__Euryarchaeota_noname	s__candidate_divison_MSBL1_archaeon_SCGC-AAA382M17	1.09718e-05	6.85106e-05	1.80295e-05	0	4.79033e-05	0.000170845	0.000200712	0	3.26896e-05	0.000364713	0.000121699	0.000239966
k__Archaea	p__Euryarchaeota	c__Euryarchaeota_noname	o__Euryarchaeota_noname	f__Euryarchaeota_noname	g__Euryarchaeota_noname	s__candidate_divison_MSBL1_archaeon_SCGC-AAA382N08	0	0	0	0	0	0.000122587	0	0	0	0	0	4.59156e-05
k__Archaea	p__Euryarchaeota	c__Euryarchaeota_noname	o__Euryarchaeota_noname	f__Euryarchaeota_noname	g__Euryarchaeota_noname	s__candidate_divison_MSBL1_archaeon_SCGC-AAA385M02	0.000108178	0.000208122	0.000191361	0.000339668	4.45559e-05	3.03267e-05	3.17168e-05	3.42736e-05	1.52026e-05	9.33471e-05	8.5929e-05	5.10864e-05
k__Archaea	p__Euryarchaeota	c__Euryarchaeota_noname	o__Euryarchaeota_noname	f__Euryarchaeota_noname	g__Euryarchaeota_noname	s__candidate_divison_MSBL1_archaeon_SCGC-AAA385M11	3.29901e-05	4.46975e-05	0.000229482	0.000208975	6.20493e-05	0.000212748	0.00012304	0.000120625	5.98561e-05	0.000274835	0.000307876	0.00015893
k__Archaea	p__Euryarchaeota	c__Euryarchaeota_noname	o__Euryarchaeota_noname	f__Euryarchaeota_noname	g__Euryarchaeota_noname	s__uncultured_marine_group_II/III_euryarchaeote_AD1000_104_H03	0.000103382	0.000107228	0.000286935	0.000176248	6.37061e-05	7.56955e-05	7.46862e-05	0.000116278	0.000147974	0.000117722	0.000182896	7.40571e-05
k__Archaea	p__Euryarchaeota	c__Euryarchaeota_noname	o__Euryarchaeota_noname	f__Euryarchaeota_noname	g__Euryarchaeota_noname	s__uncultured_marine_group_II/III_euryarchaeote_AD1000_12_F09	0	0	0	0	0	2.47748e-05	1.41043e-05	2.03091e-05	0.000417294	0.000161183	0.000270603	0.000167032
k__Archaea	p__Euryarchaeota	c__Euryarchaeota_noname	o__Euryarchaeota_noname	f__Euryarchaeota_noname	g__Euryarchaeota_noname	s__uncultured_marine_group_II/III_euryarchaeote_AD1000_20_C05	0	3.19574e-06	0.000102747	0	0	5.78078e-05	0	2.70788e-05	6.62372e-06	3.35798e-06	7.84355e-06	0
k__Archaea	p__Euryarchaeota	c__Euryarchaeota_noname	o__Euryarchaeota_noname	f__Euryarchaeota_noname	g__Euryarchaeota_noname	s__uncultured_marine_group_II/III_euryarchaeote_AD1000_43_G11	0	0.000224402	0.0015166	0.000129863	4.59158e-05	5.87501e-05	0.000184568	2.14046e-05	2.28423e-05	2.65434e-05	0.000132449	8.80208e-05
k__Archaea	p__Euryarchaeota	c__Euryarchaeota_noname	o__Euryarchaeota_noname	f__Euryarchaeota_noname	g__Euryarchaeota_noname	s__uncultured_marine_group_II/III_euryarchaeote_AD1000_57_F12	1.67611e-05	3.97635e-05	0.000180267	1.95063e-05	1.77522e-05	7.38757e-05	3.18814e-05	8.91447e-06	3.36876e-05	5.24532e-05	0.000148412	1.54511e-05
k__Archaea	p__Euryarchaeota	c__Euryarchaeota_noname	o__Euryarchaeota_noname	f__Euryarchaeota_noname	g__Euryarchaeota_noname	s__uncultured_marine_group_II/III_euryarchaeote_AD1000_61_A07	0	0.000184948	4.40468e-05	6.25108e-05	0	0	1.5116e-05	0	0	1.61948e-05	0	0
k__Archaea	p__Euryarchaeota	c__Euryarchaeota_noname	o__Euryarchaeota_noname	f__Euryarchaeota_noname	g__Euryarchaeota_noname	s__uncultured_marine_group_II/III_euryarchaeote_AD1000_79_C02	7.70413e-05	0	2.03661e-05	0	2.06139e-05	2.10461e-05	3.99386e-05	4.74445e-05	3.79811e-05	0	4.99731e-06	1.18244e-05
k__Archaea	p__Euryarchaeota	c__Euryarchaeota_noname	o__Euryarchaeota_noname	f__Euryarchaeota_noname	g__Euryarchaeota_noname	s__uncultured_marine_group_II/III_euryarchaeote_KM3_47_E09	0.00167922	3.99783e-05	9.41147e-05	7.46395e-05	9.01105e-06	0	0	7.54168e-06	1.84476e-05	3.91251e-06	0	0
k__Archaea	p__Euryarchaeota	c__Euryarchaeota_noname	o__Euryarchaeota_noname	f__Euryarchaeota_noname	g__Euryarchaeota_noname	s__uncultured_marine_group_II/III_euryarchaeote_SAT1000_24_G08	0	1.72706e-05	6.16968e-06	0	0	5.57872e-05	8.46925e-06	0	0	7.25896e-05	0	0
k__Archaea	p__Euryarchaeota	c__Euryarchaeota_noname	o__Euryarchaeota_noname	f__Euryarchaeota_noname	g__Euryarchaeota_noname	s__uncultured_marine_group_II_euryarchaeote	0.000212168	8.37083e-05	0.000179422	0.000211644	0	7.86599e-05	7.46353e-06	3.22407e-05	3.15455e-05	0	0.000102726	4.41938e-05
k__Archaea	p__Euryarchaeota	c__Hadesarchaea					0.000101384	0.000176494	0.000336511	0.000116447	0.000303077	0.000305992	0.000319219	0.000409232	0.000945751	0.000690481	0.000741386	0.000449865
k__Archaea	p__Euryarchaeota	c__Hadesarchaea	o__Hadesarchaea_noname				0.000101384	0.000176494	0.000336511	0.000116447	0.000303077	0.000305992	0.000319219	0.000409232	0.000945751	0.000690481	0.000741386	0.000449865
k__Archaea	p__Euryarchaeota	c__Hadesarchaea	o__Hadesarchaea_noname	f__Hadesarchaea_noname			0.000101384	0.000176494	0.000336511	0.000116447	0.000303077	0.000305992	0.000319219	0.000409232	0.000945751	0.000690481	0.000741386	0.000449865
k__Archaea	p__Euryarchaeota	c__Hadesarchaea	o__Hadesarchaea_noname	f__Hadesarchaea_noname	g__Hadesarchaea_noname		0.000101384	0.000176494	0.000336511	0.000116447	0.000303077	0.000305992	0.000319219	0.000409232	0.000945751	0.000690481	0.000741386	0.000449865
k__Archaea	p__Euryarchaeota	c__Hadesarchaea	o__Hadesarchaea_noname	f__Hadesarchaea_noname	g__Hadesarchaea_noname	s__Hadesarchaea_archaeon_DG-33	6.60719e-05	0.000164673	0.000323842	0.000116447	0.000163669	0.000194749	0.000146029	0.000304897	0.000361733	0.000415897	0.000519296	0.000246369
k__Archaea	p__Euryarchaeota	c__Hadesarchaea	o__Hadesarchaea_noname	f__Hadesarchaea_noname	g__Hadesarchaea_noname	s__Hadesarchaea_archaeon_YNP_45	0	0	0	0	7.95676e-05	3.48742e-05	5.14544e-05	4.79926e-05	0.000571768	0.00023111	0.00020033	0.000186333
k__Archaea	p__Euryarchaeota	c__Hadesarchaea	o__Hadesarchaea_noname	f__Hadesarchaea_noname	g__Hadesarchaea_noname	s__Hadesarchaea_archaeon_YNP_N21	3.53122e-05	1.18211e-05	1.26688e-05	0	5.98404e-05	7.63689e-05	0.000121735	5.63429e-05	1.22507e-05	4.34745e-05	2.17602e-05	1.71626e-05
k__Archaea	p__Euryarchaeota	c__Halobacteria					0.00681776	0.0133937	0.0103552	0.00747682	0.00572462	0.00864582	0.0114098	0.0076841	0.0128264	0.0148651	0.0165237	0.0148769
k__Archaea	p__Euryarchaeota	c__Halobacteria	o__Halobacteriales				0.00294915	0.00477591	0.00552902	0.00307476	0.00276286	0.00422674	0.00349669	0.00407216	0.00519677	0.00692468	0.00648658	0.00500977
k__Archaea	p__Euryarchaeota	c__Halobacteria	o__Halobacteriales	f__Halobacteriaceae			0.00293183	0.00475852	0.00551038	0.00303444	0.00270684	0.00415299	0.00340019	0.00400768	0.0050796	0.00691554	0.00641187	0.00500977
k__Archaea	p__Euryarchaeota	c__Halobacteria	o__Halobacteriales	f__Halobacteriaceae	g__Haladaptatus		6.41166e-05	9.95134e-05	5.85526e-05	7.4618e-05	0.000110019	7.72438e-05	9.34468e-05	7.44016e-05	0.000305516	0.000495476	0.000286429	0.000413729
k__Archaea	p__Euryarchaeota	c__Halobacteria	o__Halobacteriales	f__Halobacteriaceae	g__Haladaptatus	s__Haladaptatus_cibarius	0	0	0	0	6.55698e-05	1.67362e-05	7.62233e-05	0	0.000275184	0.000483174	0.000214592	0.000413729
k__Archaea	p__Euryarchaeota	c__Halobacteria	o__Halobacteriales	f__Halobacteriaceae	g__Haladaptatus	s__Haladaptatus_paucihalophilus	6.41166e-05	9.95134e-05	5.85526e-05	7.4618e-05	4.44488e-05	6.05076e-05	1.72235e-05	7.44016e-05	3.03322e-05	1.23018e-05	7.18364e-05	0
k__Archaea	p__Euryarchaeota	c__Halobacteria	o__Halobacteriales	f__Halobacteriaceae	g__Halalkalicoccus		0.000164185	0.000268043	0.00013008	0.00031191	0.000364608	0.00022419	0.000184136	0.000160056	0.000199944	0.000144672	0.000223721	0.000108692
k__Archaea	p__Euryarchaeota	c__Halobacteria	o__Halobacteriales	f__Halobacteriaceae	g__Halalkalicoccus	s__Halalkalicoccus_jeotgali	0.000164185	6.33791e-05	0.00011521	0.000287791	0.000364608	0.00022419	0.000184136	0.000160056	0.000199944	0.000141027	0.000223721	8.85463e-05
k__Archaea	p__Euryarchaeota	c__Halobacteria	o__Halobacteriales	f__Halobacteriaceae	g__Halalkalicoccus	s__Halalkalicoccus_paucihalophilus	0	0.000204664	1.48705e-05	2.41189e-05	0	0	0	0	0	3.64499e-06	0	2.01453e-05
k__Archaea	p__Euryarchaeota	c__Halobacteria	o__Halobacteriales	f__Halobacteriaceae	g__Halapricum		4.80097e-05	3.89561e-05	6.93326e-05	7.69269e-05	7.51654e-06	8.91572e-05	5.14854e-05	1.57272e-05	0.000367979	0.000154414	6.55989e-05	0.000108806
k__Archaea	p__Euryarchaeota	c__Halobacteria	o__Halobacteriales	f__Halobacteriaceae	g__Halapricum	s__Halapricum_salinum	4.80097e-05	3.89561e-05	6.93326e-05	7.69269e-05	7.51654e-06	8.91572e-05	5.14854e-05	1.57272e-05	0.000367979	0.000154414	6.55989e-05	0.000108806
k__Archaea	p__Euryarchaeota	c__Halobacteria	o__Halobacteriales	f__Halobacteriaceae	g__Halo_Candidatus_Halobonum		0.000187521	7.76922e-05	0.000107627	3.83075e-05	0.000190878	0.000135335	8.05422e-05	0.000191778	8.62884e-05	6.13214e-05	0.0001839	2.4826e-05
k__Archaea	p__Euryarchaeota	c__Halobacteria	o__Halobacteriales	f__Halobacteriaceae	g__Halo_Candidatus_Halobonum	s__Candidatus_Halobonum_tyrrellensis	0.000187521	7.76922e-05	0.000107627	3.83075e-05	0.000190878	0.000135335	8.05422e-05	0.000191778	8.62884e-05	6.13214e-05	0.0001839	2.4826e-05
k__Archaea	p__Euryarchaeota	c__Halobacteria	o__Halobacteriales	f__Halobacteriaceae	g__Haloarcula		0.000155587	0.000810511	0.000691451	0.000297665	0.000323769	0.000789324	0.000550614	0.000308104	0.000218471	0.000840767	0.000378572	0.000601991
k__Archaea	p__Euryarchaeota	c__Halobacteria	o__Halobacteriales	f__Halobacteriaceae	g__Haloarcula	s__Haloarcula_amylolytica	1.47852e-05	4.45454e-05	7.42619e-05	0	0	0	0	0	0	0	0	0
k__Archaea	p__Euryarchaeota	c__Halobacteria	o__Halobacteriales	f__Halobacteriaceae	g__Haloarcula	s__Haloarcula_argentinensis	0	4.29732e-05	0	0	0	0	0	0	0	0	0	0
k__Archaea	p__Euryarchaeota	c__Halobacteria	o__Halobacteriales	f__Halobacteriaceae	g__Haloarcula	s__Haloarcula_californiae	0	0.000141697	0.000183692	0	4.40254e-05	1.9303e-05	1.70595e-05	0	0	6.91563e-06	8.07674e-06	8.8578e-05
k__Archaea	p__Euryarchaeota	c__Halobacteria	o__Halobacteriales	f__Halobacteriaceae	g__Haloarcula	s__Haloarcula_japonica	9.04145e-05	0.000205987	0.000105142	0.000257515	0.000176671	6.44295e-05	0.000114391	0.000118225	0.000143981	7.14956e-05	0.000112076	0.000210422
k__Archaea	p__Euryarchaeota	c__Halobacteria	o__Halobacteriales	f__Halobacteriaceae	g__Haloarcula	s__Haloarcula_marismortui	0	0	4.17982e-05	0	9.2546e-06	6.61405e-05	5.02051e-05	1.5491e-05	0	9.98924e-05	2.69225e-05	2.12342e-05
k__Archaea	p__Euryarchaeota	c__Halobacteria	o__Halobacteriales	f__Halobacteriaceae	g__Haloarcula	s__Haloarcula_noname	1.80568e-05	0.000372798	0.00013059	3.44136e-05	4.69784e-05	6.99449e-05	0.000205323	7.42523e-05	6.22724e-05	7.48414e-05	0.000106908	1.0779e-05
k__Archaea	p__Euryarchaeota	c__Halobacteria	o__Halobacteriales	f__Halobacteriaceae	g__Haloarcula	s__Haloarcula_sinaiiensis	0	0	0	0	1.73134e-05	0.000132573	0	0	7.08887e-06	0	8.39437e-06	0
k__Archaea	p__Euryarchaeota	c__Halobacteria	o__Halobacteriales	f__Halobacteriaceae	g__Haloarcula	s__Haloarcula_sp._CBA1127	3.23303e-05	2.51046e-06	9.23136e-05	0	1.27084e-05	9.72031e-05	7.14036e-05	3.72264e-05	0	0.00025324	5.54547e-05	0.000105701
k__Archaea	p__Euryarchaeota	c__Halobacteria	o__Halobacteriales	f__Halobacteriaceae	g__Haloarcula	s__Haloarcula_sp._SL3	0	0	6.3653e-05	5.7356e-06	1.68178e-05	0.00033973	9.22322e-05	6.29086e-05	5.12934e-06	0.000334382	6.07397e-05	0.000165277
k__Archaea	p__Euryarchaeota	c__Halobacteria	o__Halobacteriales	f__Halobacteriaceae	g__Halobacteriaceae_noname		6.12028e-05	3.67271e-05	0.00029215	0.000199122	0.000332186	0.000184602	0.000229465	9.7961e-05	0.000105092	5.72252e-05	0.000264517	7.61953e-05
k__Archaea	p__Euryarchaeota	c__Halobacteria	o__Halobacteriales	f__Halobacteriaceae	g__Halobacteriaceae_noname	s__Halobacteriaceae_archaeon_SB9	3.09875e-05	2.9141e-05	0.00027589	0.000168353	0.00023138	0.000184602	0.000218304	6.18032e-05	9.72302e-05	5.72252e-05	0.000227279	7.61953e-05
k__Archaea	p__Euryarchaeota	c__Halobacteria	o__Halobacteriales	f__Halobacteriaceae	g__Halobacteriaceae_noname	s__uncultured_haloarchaeon	3.02152e-05	7.58614e-06	1.62603e-05	3.07686e-05	0.000100806	0	1.11604e-05	3.61578e-05	7.86179e-06	0	3.72386e-05	0
k__Archaea	p__Euryarchaeota	c__Halobacteria	o__Halobacteriales	f__Halobacteriaceae	g__Halobacterium		0.000445876	0.00103922	0.00113363	0.000695339	0.00033943	0.000994874	0.000541849	0.000914201	0.00145191	0.00181189	0.0012761	0.00127643
k__Archaea	p__Euryarchaeota	c__Halobacteria	o__Halobacteriales	f__Halobacteriaceae	g__Halobacterium	s__Halobacterium_hubeiense	0.000128975	0.000201098	0.000364023	0.00019927	0.00013338	0.000154095	0.000174092	0.000308453	0.000422522	0.000297262	0.000415244	0.000193285
k__Archaea	p__Euryarchaeota	c__Halobacteria	o__Halobacteriales	f__Halobacteriaceae	g__Halobacterium	s__Halobacterium_salinarum	0.000143986	0.000213984	0.000275244	0.00017739	7.86533e-05	0.000290402	0.000156192	0.000197856	0.000309589	0.00048124	0.000351011	0.000255569
k__Archaea	p__Euryarchaeota	c__Halobacteria	o__Halobacteriales	f__Halobacteriaceae	g__Halobacterium	s__Halobacterium_sp._DL1	0.000172915	0.000624137	0.000494359	0.000318679	0.000127396	0.000550378	0.000211565	0.000407892	0.000719801	0.00103339	0.000509845	0.000827575
k__Archaea	p__Euryarchaeota	c__Halobacteria	o__Halobacteriales	f__Halobacteriaceae	g__Halococcus		0.00116024	0.00170473	0.00140545	0.000404859	0.000271516	0.000452479	0.000357732	0.000720448	0.000404429	0.00126944	0.000642484	0.000260132
k__Archaea	p__Euryarchaeota	c__Halobacteria	o__Halobacteriales	f__Halobacteriaceae	g__Halococcus	s__Halococcus_agarilyticus	0.000114696	0.000272363	0.000494432	0.000240724	0.000178424	0.000275023	0.000268953	0.00042331	0.000254868	0.000147446	0.000250365	0.000174135
k__Archaea	p__Euryarchaeota	c__Halobacteria	o__Halobacteriales	f__Halobacteriaceae	g__Halococcus	s__Halococcus_hamelinensis	0.00104554	0.00114534	0.000818592	0.000115086	8.56487e-05	0.000113678	4.72665e-05	0.000149005	8.62155e-05	0.00107877	0.0001902	5.35682e-05
k__Archaea	p__Euryarchaeota	c__Halobacteria	o__Halobacteriales	f__Halobacteriaceae	g__Halococcus	s__Halococcus_salifodinae	0	0.000287026	2.93893e-05	2.86005e-05	0	6.37783e-05	2.4206e-05	0.000148133	5.11548e-05	4.32227e-05	0.000201919	2.38885e-05
k__Archaea	p__Euryarchaeota	c__Halobacteria	o__Halobacteriales	f__Halobacteriaceae	g__Halococcus	s__Halococcus_thailandensis	0	0	6.3038e-05	2.04487e-05	7.44391e-06	0	1.73067e-05	0	1.21915e-05	0	0	8.53986e-06
k__Archaea	p__Euryarchaeota	c__Halobacteria	o__Halobacteriales	f__Halobacteriaceae	g__Halomicrobium		3.45878e-05	0.000287699	0.000684123	3.49869e-05	5.13805e-05	0.000106628	0.000222657	0.000204038	0.000221605	0.000238832	0.000800357	0.000558514
k__Archaea	p__Euryarchaeota	c__Halobacteria	o__Halobacteriales	f__Halobacteriaceae	g__Halomicrobium	s__Halomicrobium_katesii	3.45878e-05	0.000222208	0.000684123	3.90847e-06	3.90534e-05	0	0.000114612	1.48233e-05	7.84644e-05	2.12641e-05	0.000191015	0.000100863
k__Archaea	p__Euryarchaeota	c__Halobacteria	o__Halobacteriales	f__Halobacteriaceae	g__Halomicrobium	s__Halomicrobium_mukohataei	0	6.54909e-05	0	3.10784e-05	1.23271e-05	0.000106628	0.000108045	0.000189215	0.000143141	0.000217568	0.000609342	0.000457651
k__Archaea	p__Euryarchaeota	c__Halobacteria	o__Halobacteriales	f__Halobacteriaceae	g__Halorhabdus		0.000296175	8.24315e-05	0.000220749	0.00031976	0.000356783	0.000404073	0.000413509	0.000587198	0.000689852	0.000380592	0.000854166	0.000681131
k__Archaea	p__Euryarchaeota	c__Halobacteria	o__Halobacteriales	f__Halobacteriaceae	g__Halorhabdus	s__Halorhabdus_tiamatea	0.000227643	6.61973e-05	0.000146996	0.000222881	0.00013987	0.000219383	0.000132288	0.000357651	0.000100812	0.000143537	9.1373e-05	8.06221e-05
k__Archaea	p__Euryarchaeota	c__Halobacteria	o__Halobacteriales	f__Halobacteriaceae	g__Halorhabdus	s__Halorhabdus_utahensis	6.85319e-05	1.62342e-05	7.37529e-05	9.68793e-05	0.000216912	0.000184689	0.000281221	0.000229547	0.00058904	0.000237055	0.000762793	0.000600509
k__Archaea	p__Euryarchaeota	c__Halobacteria	o__Halobacteriales	f__Halobacteriaceae	g__Halosimplex		0.000149002	7.48946e-05	0.000375401	0.000284626	0.000234609	0.000573709	0.000576911	0.00050957	0.00101884	0.00141502	0.00122547	0.000802667
k__Archaea	p__Euryarchaeota	c__Halobacteria	o__Halobacteriales	f__Halobacteriaceae	g__Halosimplex	s__Halosimplex_carlsbadense	0.000149002	7.48946e-05	0.000375401	0.000284626	0.000234609	0.000573709	0.000576911	0.00050957	0.00101884	0.00141502	0.00122547	0.000802667
k__Archaea	p__Euryarchaeota	c__Halobacteria	o__Halobacteriales	f__Halobacteriaceae	g__Natronomonas		0.000165328	0.000238098	0.000341835	0.000296323	0.000124146	0.00012138	9.78411e-05	0.000224197	9.6691e-06	4.58923e-05	0.000210552	9.66545e-05
k__Archaea	p__Euryarchaeota	c__Halobacteria	o__Halobacteriales	f__Halobacteriaceae	g__Natronomonas	s__Natronomonas_moolapensis	0.000165328	0.000238098	0.000341835	0.000296323	0.000124146	0.00012138	9.78411e-05	0.000224197	9.6691e-06	4.58923e-05	0.000210552	9.66545e-05
k__Archaea	p__Euryarchaeota	c__Halobacteria	o__Halobacteriales	f__Halobacteriales_noname			1.73198e-05	1.73939e-05	1.86412e-05	4.03131e-05	5.60174e-05	7.37437e-05	9.65007e-05	6.44814e-05	0.000117169	9.13851e-06	7.47099e-05	0
k__Archaea	p__Euryarchaeota	c__Halobacteria	o__Halobacteriales	f__Halobacteriales_noname	g__Halobacteriales_noname		1.73198e-05	1.73939e-05	1.86412e-05	4.03131e-05	5.60174e-05	7.37437e-05	9.65007e-05	6.44814e-05	0.000117169	9.13851e-06	7.47099e-05	0
k__Archaea	p__Euryarchaeota	c__Halobacteria	o__Halobacteriales	f__Halobacteriales_noname	g__Halobacteriales_noname	s__haloarchaeon_3A1_DGR	1.73198e-05	1.73939e-05	1.86412e-05	4.03131e-05	3.30191e-05	0	3.4119e-05	6.44814e-05	0.000117169	9.13851e-06	7.47099e-05	0
k__Archaea	p__Euryarchaeota	c__Halobacteria	o__Halobacteriales	f__Halobacteriales_noname	g__Halobacteriales_noname	s__halophilic_archaeon_J07HX64	0	0	0	0	2.29984e-05	7.37437e-05	6.23817e-05	0	0	0	0	0
k__Archaea	p__Euryarchaeota	c__Halobacteria	o__Haloferacales				0.00121925	0.00324751	0.00200709	0.00162064	0.00138962	0.00176343	0.00372482	0.00192289	0.00377618	0.00249199	0.00498549	0.00439316
k__Archaea	p__Euryarchaeota	c__Halobacteria	o__Haloferacales	f__Haloferacaceae			0.00121925	0.00324751	0.00200709	0.00162064	0.00138962	0.00176343	0.00372482	0.00192289	0.00377618	0.00249199	0.00498549	0.00439316
k__Archaea	p__Euryarchaeota	c__Halobacteria	o__Haloferacales	f__Haloferacaceae	g__Halobellus		5.51085e-06	0.000127292	1.18626e-05	6.41345e-06	1.75101e-05	3.57545e-05	3.25681e-05	5.86194e-06	1.14711e-05	2.90771e-05	1.01877e-05	1.20528e-05
k__Archaea	p__Euryarchaeota	c__Halobacteria	o__Haloferacales	f__Haloferacaceae	g__Halobellus	s__Halobellus_rufus	5.51085e-06	0.000127292	1.18626e-05	6.41345e-06	1.75101e-05	3.57545e-05	3.25681e-05	5.86194e-06	1.14711e-05	2.90771e-05	1.01877e-05	1.20528e-05
k__Archaea	p__Euryarchaeota	c__Halobacteria	o__Haloferacales	f__Haloferacaceae	g__Haloferax		0.000150928	0.000812287	0.00051391	0.000478113	0.000544633	0.000424931	0.000739245	0.00038505	0.00114481	0.000679993	0.000765563	0.00099549
k__Archaea	p__Euryarchaeota	c__Halobacteria	o__Haloferacales	f__Haloferacaceae	g__Haloferax	s__Haloferax_alexandrinus	7.39954e-05	4.00142e-05	0.000200124	9.2739e-05	0.000142896	1.33225e-05	8.55136e-05	1.81638e-05	0.00028907	0.000123587	0.000176791	0.000141714
k__Archaea	p__Euryarchaeota	c__Halobacteria	o__Haloferacales	f__Haloferacaceae	g__Haloferax	s__Haloferax_denitrificans	1.50607e-05	0.000105876	2.70163e-05	1.75274e-05	0	0	0	1.60202e-05	0	0	0	0
k__Archaea	p__Euryarchaeota	c__Halobacteria	o__Haloferacales	f__Haloferacaceae	g__Haloferax	s__Haloferax_gibbonsii	3.81854e-05	1.79055e-05	8.46791e-05	0.000241499	7.2798e-05	0.000166341	0.000200118	0.000164096	3.13946e-05	5.36312e-05	2.72913e-05	0.000115348
k__Archaea	p__Euryarchaeota	c__Halobacteria	o__Haloferacales	f__Haloferacaceae	g__Haloferax	s__Haloferax_mucosum	1.57619e-05	0.000447231	0.000147044	2.84086e-05	0.000220563	4.20937e-05	3.59592e-05	0.000103404	2.95279e-05	1.6633e-05	6.99979e-05	7.68809e-05
k__Archaea	p__Euryarchaeota	c__Halobacteria	o__Haloferacales	f__Haloferacaceae	g__Haloferax	s__Haloferax_sp._ATB1	0	7.46979e-06	5.33696e-06	1.73124e-05	0	0.000139947	0.000315025	2.37355e-05	7.74122e-06	6.67167e-05	4.12508e-05	0.000119296
k__Archaea	p__Euryarchaeota	c__Halobacteria	o__Haloferacales	f__Haloferacaceae	g__Haloferax	s__Haloferax_sp._SB29	7.92409e-06	0.000193791	4.971e-05	8.06262e-05	3.52491e-05	2.05647e-05	7.0245e-05	4.21447e-05	0.000457718	0.000146199	0.000186847	0.000242632
k__Archaea	p__Euryarchaeota	c__Halobacteria	o__Haloferacales	f__Haloferacaceae	g__Haloferax	s__Haloferax_sp._SB3	0	0	0	0	7.3127e-05	4.2663e-05	3.23841e-05	1.74865e-05	0.000329356	0.000273226	0.000263384	0.000299619
k__Archaea	p__Euryarchaeota	c__Halobacteria	o__Haloferacales	f__Haloferacaceae	g__Halogeometricum		3.08201e-05	0.00130628	0.000160695	6.01937e-05	8.95866e-06	0.000214202	0.00125704	6.70209e-05	0.000105993	0.000223738	0.000129108	4.11105e-05
k__Archaea	p__Euryarchaeota	c__Halobacteria	o__Haloferacales	f__Haloferacaceae	g__Halogeometricum	s__Halogeometricum_borinquense	0	0	0	0	0	0	0	0	0	0.000138653	1.47212e-05	0
k__Archaea	p__Euryarchaeota	c__Halobacteria	o__Haloferacales	f__Haloferacaceae	g__Halogeometricum	s__Halogeometricum_pallidum	3.08201e-05	0.00130628	0.000160695	6.01937e-05	8.95866e-06	0.000214202	0.00125704	6.70209e-05	0.000105993	8.50848e-05	0.000114387	4.11105e-05
k__Archaea	p__Euryarchaeota	c__Halobacteria	o__Haloferacales	f__Haloferacaceae	g__Halogranum		9.58408e-06	0.000115501	3.43844e-06	0	0	0	4.72002e-06	0	0	1.01138e-05	0	6.98715e-06
k__Archaea	p__Euryarchaeota	c__Halobacteria	o__Haloferacales	f__Haloferacaceae	g__Halogranum	s__Halogranum_salarium	9.58408e-06	0.000115501	3.43844e-06	0	0	0	4.72002e-06	0	0	1.01138e-05	0	6.98715e-06
k__Archaea	p__Euryarchaeota	c__Halobacteria	o__Haloferacales	f__Haloferacaceae	g__Halolamina		0	0	0.000131085	1.80892e-05	0	0	1.53098e-05	4.9601e-05	0	0	7.92497e-05	0
k__Archaea	p__Euryarchaeota	c__Halobacteria	o__Haloferacales	f__Haloferacaceae	g__Halolamina	s__Halolamina_sediminis	0	0	0.000131085	1.80892e-05	0	0	1.53098e-05	4.9601e-05	0	0	7.92497e-05	0
k__Archaea	p__Euryarchaeota	c__Halobacteria	o__Haloferacales	f__Haloferacaceae	g__Halonotius		0.000187967	0.000235008	0.000187921	0.000168736	5.30663e-05	0.000195526	4.52809e-05	8.83144e-05	1.97316e-05	3.35273e-05	9.634e-05	5.68021e-05
k__Archaea	p__Euryarchaeota	c__Halobacteria	o__Haloferacales	f__Haloferacaceae	g__Halonotius	s__Halonotius_sp._J07HN6	0.000187967	0.000235008	0.000187921	0.000168736	5.30663e-05	0.000195526	4.52809e-05	8.83144e-05	1.97316e-05	3.35273e-05	9.634e-05	5.68021e-05
k__Archaea	p__Euryarchaeota	c__Halobacteria	o__Haloferacales	f__Haloferacaceae	g__Halopenitus		0.000244191	3.80228e-05	4.57544e-05	9.4963e-05	0	1.78411e-05	1.68786e-05	9.11397e-06	1.97022e-05	2.18699e-05	0.000143549	2.76019e-05
k__Archaea	p__Euryarchaeota	c__Halobacteria	o__Haloferacales	f__Haloferacaceae	g__Halopenitus	s__Halopenitus_sp._DYS4	0.000244191	3.80228e-05	4.57544e-05	9.4963e-05	0	1.78411e-05	1.68786e-05	9.11397e-06	1.97022e-05	2.18699e-05	0.000143549	2.76019e-05
k__Archaea	p__Euryarchaeota	c__Halobacteria	o__Haloferacales	f__Haloferacaceae	g__Haloplanus		0.000144386	9.04537e-05	0.000134077	7.94703e-05	5.29032e-05	0.000175669	0.00022794	0.000225312	0.000172075	0.000182482	0.000123381	7.59301e-05
k__Archaea	p__Euryarchaeota	c__Halobacteria	o__Haloferacales	f__Haloferacaceae	g__Haloplanus	s__Haloplanus_natans	0.000144386	9.04537e-05	0.000134077	7.94703e-05	5.29032e-05	0.000175669	0.00022794	0.000225312	0.000172075	0.000182482	0.000123381	7.59301e-05
k__Archaea	p__Euryarchaeota	c__Halobacteria	o__Haloferacales	f__Haloferacaceae	g__Haloquadratum		0.000366086	0.000194965	0.000486036	0.000422367	0.000578455	0.000520052	0.00068032	0.000457642	0.00169838	0.00108358	0.00116074	0.00192156
k__Archaea	p__Euryarchaeota	c__Halobacteria	o__Haloferacales	f__Haloferacaceae	g__Haloquadratum	s__Haloquadratum_sp._J07HQX50	4.1531e-05	2.56669e-05	7.67918e-05	6.1346e-05	4.66936e-05	4.14545e-06	1.41601e-05	5.26725e-05	4.32243e-05	0	2.36237e-05	2.56196e-05
k__Archaea	p__Euryarchaeota	c__Halobacteria	o__Haloferacales	f__Haloferacaceae	g__Haloquadratum	s__Haloquadratum_walsbyi	0.000324555	0.000169298	0.000409244	0.000361021	0.000531762	0.000515907	0.00066616	0.000404969	0.00165515	0.00108358	0.00113712	0.00189594
k__Archaea	p__Euryarchaeota	c__Halobacteria	o__Haloferacales	f__Haloferacaceae	g__Halorubrum		7.97795e-05	0.000327704	0.000332309	0.000292297	0.000134095	0.000179454	0.000705509	0.000634971	0.000604029	0.000227611	0.00247737	0.00125563
k__Archaea	p__Euryarchaeota	c__Halobacteria	o__Haloferacales	f__Haloferacaceae	g__Halorubrum	s__Halorubrum_aidingense	0	0.000246598	0.000114861	0.000188403	0	0	1.00773e-05	8.1622e-05	5.32413e-05	6.28692e-05	0.0001194	0
k__Archaea	p__Euryarchaeota	c__Halobacteria	o__Haloferacales	f__Haloferacaceae	g__Halorubrum	s__Halorubrum_californiense	6.71505e-05	4.88986e-06	5.25429e-05	4.86341e-05	8.40542e-05	3.89523e-05	0.000250014	0.000214286	5.52143e-05	4.57071e-05	0.00010097	4.25964e-05
k__Archaea	p__Euryarchaeota	c__Halobacteria	o__Haloferacales	f__Haloferacaceae	g__Halorubrum	s__Halorubrum_saccharovorum	1.2629e-05	7.40167e-06	4.98111e-05	4.71749e-05	5.00412e-05	0.000127244	0.000408183	0.000254074	0.000495573	0.000119035	0.00221922	0.00118821
k__Archaea	p__Euryarchaeota	c__Halobacteria	o__Haloferacales	f__Haloferacaceae	g__Halorubrum	s__Halorubrum_sp._BV1	0	4.78822e-05	0.000102632	0	0	1.32573e-05	2.01264e-05	0	0	0	3.77746e-05	2.4828e-05
k__Archaea	p__Euryarchaeota	c__Halobacteria	o__Haloferacales	f__Haloferacaceae	g__Halorubrum	s__Halorubrum_terrestre	0	2.09325e-05	1.24631e-05	8.08572e-06	0	0	1.71084e-05	8.49898e-05	0	0	0	0
k__Archaea	p__Euryarchaeota	c__Halobacteria	o__Natrialbales				0.00264937	0.00537025	0.00281912	0.00278142	0.00157214	0.00265566	0.00418827	0.00168905	0.00385341	0.00544846	0.00505167	0.00547394
k__Archaea	p__Euryarchaeota	c__Halobacteria	o__Natrialbales	f__Natrialbaceae			0.00264937	0.00537025	0.00281912	0.00278142	0.00157214	0.00265566	0.00418827	0.00168905	0.00385341	0.00544846	0.00505167	0.00547394
k__Archaea	p__Euryarchaeota	c__Halobacteria	o__Natrialbales	f__Natrialbaceae	g__Halobiforma		4.05187e-05	0.00101214	0.000136086	0.000151513	1.47146e-05	0.00018786	6.39029e-05	1.95035e-05	3.75493e-05	0.000484893	0.000185166	0.000294039
k__Archaea	p__Euryarchaeota	c__Halobacteria	o__Natrialbales	f__Natrialbaceae	g__Halobiforma	s__Halobiforma_lacisalsi	2.29836e-05	0.000607146	6.4864e-05	4.0122e-05	1.47146e-05	0.00018786	6.39029e-05	9.80705e-06	2.87867e-05	0.000458239	0.000112531	0.000294039
k__Archaea	p__Euryarchaeota	c__Halobacteria	o__Natrialbales	f__Natrialbaceae	g__Halobiforma	s__Halobiforma_nitratireducens	1.7535e-05	0.000404995	7.12219e-05	0.000111391	0	0	0	9.69644e-06	8.76263e-06	2.6654e-05	7.26346e-05	0
k__Archaea	p__Euryarchaeota	c__Halobacteria	o__Natrialbales	f__Natrialbaceae	g__Halopiger		0.000171832	0.002844	0.00098466	0.000421506	0.000427834	0.000938143	0.00207947	0.000394103	0.00199488	0.00214595	0.00119367	0.00184491
k__Archaea	p__Euryarchaeota	c__Halobacteria	o__Natrialbales	f__Natrialbaceae	g__Halopiger	s__Halopiger_djelfamassiliensis	0.000145064	0.000100891	0.00067209	0.000158721	3.69518e-05	2.72532e-05	5.36619e-05	0.000116571	6.95967e-05	0.000180599	1.7916e-05	3.81529e-05
k__Archaea	p__Euryarchaeota	c__Halobacteria	o__Natrialbales	f__Natrialbaceae	g__Halopiger	s__Halopiger_goleamassiliensis	6.81116e-06	0.000251695	0.00011475	0.000109835	0.000348994	0.000640427	0.000418139	8.63385e-05	0.00177047	0.0017179	0.000970261	0.0015855
k__Archaea	p__Euryarchaeota	c__Halobacteria	o__Natrialbales	f__Natrialbaceae	g__Halopiger	s__Halopiger_salifodinae	0	0	1.66493e-05	0	0	1.50545e-05	1.71411e-05	6.17046e-06	6.03741e-06	0	3.57463e-05	1.69163e-05
k__Archaea	p__Euryarchaeota	c__Halobacteria	o__Natrialbales	f__Natrialbaceae	g__Halopiger	s__Halopiger_xanaduensis	1.9957e-05	0.00249141	0.000181171	0.00015295	4.18887e-05	0.000255408	0.00159052	0.000185023	0.000148778	0.000247454	0.000169748	0.000204333
k__Archaea	p__Euryarchaeota	c__Halobacteria	o__Natrialbales	f__Natrialbaceae	g__Halostagnicola		4.16628e-05	9.87151e-05	5.672e-05	9.98477e-05	6.03415e-05	0.000220484	0.000102103	0.000170385	0.000276067	0.000660869	0.000400565	0.000445223
k__Archaea	p__Euryarchaeota	c__Halobacteria	o__Natrialbales	f__Natrialbaceae	g__Halostagnicola	s__Halostagnicola_larsenii	4.16628e-05	9.87151e-05	5.672e-05	9.98477e-05	6.03415e-05	0.000220484	0.000102103	0.000170385	0.000276067	0.000660869	0.000400565	0.000445223
k__Archaea	p__Euryarchaeota	c__Halobacteria	o__Natrialbales	f__Natrialbaceae	g__Haloterrigena		0.000291335	0.000213568	0.000250322	0.000408336	9.59507e-05	0.000309884	0.000355839	0.000110597	0.000242972	0.000268673	0.000252087	0.000269829
k__Archaea	p__Euryarchaeota	c__Halobacteria	o__Natrialbales	f__Natrialbaceae	g__Haloterrigena	s__Haloterrigena_limicola	0	7.60985e-06	6.59535e-05	8.43508e-05	2.67981e-05	0.00013167	0.000201191	4.03008e-05	0	0.000131937	5.60324e-05	7.18148e-05
k__Archaea	p__Euryarchaeota	c__Halobacteria	o__Natrialbales	f__Natrialbaceae	g__Haloterrigena	s__Haloterrigena_salina	0	0.000111387	0	4.45097e-05	1.52563e-05	0	5.91171e-06	0	0.000177756	5.70026e-05	3.69851e-05	5.25074e-05
k__Archaea	p__Euryarchaeota	c__Halobacteria	o__Natrialbales	f__Natrialbaceae	g__Haloterrigena	s__Haloterrigena_thermotolerans	6.63024e-05	2.37808e-05	0.000115537	0.00017637	4.21337e-05	0.000178214	0.000125947	6.04513e-05	1.97159e-05	6.99667e-05	5.83671e-05	9.66738e-05
k__Archaea	p__Euryarchaeota	c__Halobacteria	o__Natrialbales	f__Natrialbaceae	g__Haloterrigena	s__Haloterrigena_turkmenica	0.000225032	7.07903e-05	6.88318e-05	0.000103106	1.17625e-05	0	2.27894e-05	9.84448e-06	4.55002e-05	9.76635e-06	0.000100703	4.88329e-05
k__Archaea	p__Euryarchaeota	c__Halobacteria	o__Natrialbales	f__Natrialbaceae	g__Halovivax		5.36454e-06	7.33782e-05	4.0341e-05	0.000116316	5.66504e-05	0.000127099	0.000108009	4.74128e-05	4.63904e-06	8.06833e-05	8.50172e-05	6.79234e-05
k__Archaea	p__Euryarchaeota	c__Halobacteria	o__Natrialbales	f__Natrialbaceae	g__Halovivax	s__Halovivax_asiaticus	0	8.72814e-06	2.49441e-05	0.000116316	5.66504e-05	0.000127099	0.000105367	4.74128e-05	4.63904e-06	7.50223e-05	8.17114e-05	6.40125e-05
k__Archaea	p__Euryarchaeota	c__Halobacteria	o__Natrialbales	f__Natrialbaceae	g__Halovivax	s__Halovivax_ruber	5.36454e-06	6.465e-05	1.53969e-05	0	0	0	2.64196e-06	0	0	5.66102e-06	3.30575e-06	3.91095e-06
k__Archaea	p__Euryarchaeota	c__Halobacteria	o__Natrialbales	f__Natrialbaceae	g__Natrialba		0.000242534	0.000275735	0.000257795	0.00026687	0.000278307	0.000245274	0.000487571	0.000386388	0.000154007	0.000291208	0.000485812	0.000306211
k__Archaea	p__Euryarchaeota	c__Halobacteria	o__Natrialbales	f__Natrialbaceae	g__Natrialba	s__Natrialba_aegyptia	0	9.32933e-05	4.31256e-05	8.50829e-05	3.56562e-05	7.44657e-05	0.000149133	0.000129611	9.05635e-05	0.000244547	0.000427028	0.000254568
k__Archaea	p__Euryarchaeota	c__Halobacteria	o__Natrialbales	f__Natrialbaceae	g__Natrialba	s__Natrialba_asiatica	0	0.000101465	0	0	0	0	0	0	0	0	0	0
k__Archaea	p__Euryarchaeota	c__Halobacteria	o__Natrialbales	f__Natrialbaceae	g__Natrialba	s__Natrialba_hulunbeirensis	0.000148645	6.06455e-05	7.3327e-05	0.000129743	0.000222365	0.000114733	0.000140143	0.000248083	4.35948e-05	2.94113e-05	4.87112e-05	0
k__Archaea	p__Euryarchaeota	c__Halobacteria	o__Natrialbales	f__Natrialbaceae	g__Natrialba	s__Natrialba_magadii	9.38885e-05	1.64167e-05	3.22523e-05	4.7507e-05	1.03764e-05	4.59586e-05	0.000136859	8.69412e-06	1.98488e-05	1.72502e-05	1.00732e-05	5.16421e-05
k__Archaea	p__Euryarchaeota	c__Halobacteria	o__Natrialbales	f__Natrialbaceae	g__Natrialba	s__Natrialba_taiwanensis	0	3.91503e-06	0.00010909	4.53684e-06	9.90926e-06	1.0117e-05	6.14361e-05	0	0	0	0	0
k__Archaea	p__Euryarchaeota	c__Halobacteria	o__Natrialbales	f__Natrialbaceae	g__Natrinema		0.00019699	4.06106e-05	0.000256922	0.000302789	0.000180784	8.27965e-05	0.000163346	7.3228e-05	0.00012636	0.000131369	0.000522003	0.000157349
k__Archaea	p__Euryarchaeota	c__Halobacteria	o__Natrialbales	f__Natrialbaceae	g__Natrinema	s__Natrinema_altunense	4.71746e-06	3.53397e-05	0.000104609	8.44269e-05	7.37268e-06	4.56615e-05	4.25082e-05	3.62785e-05	1.47294e-05	5.93332e-05	0.000161846	9.41585e-05
k__Archaea	p__Euryarchaeota	c__Halobacteria	o__Natrialbales	f__Natrialbaceae	g__Natrinema	s__Natrinema_pallidum	0	0	9.56922e-05	0.000218363	0.000173412	1.69814e-05	0.000120838	3.69495e-05	8.0517e-05	6.69187e-05	0.000261843	5.61191e-05
k__Archaea	p__Euryarchaeota	c__Halobacteria	o__Natrialbales	f__Natrialbaceae	g__Natrinema	s__Natrinema_pellirubrum	0.000192273	5.27089e-06	5.66213e-05	0	0	1.38608e-05	0	0	1.09248e-05	0	3.25699e-05	0
k__Archaea	p__Euryarchaeota	c__Halobacteria	o__Natrialbales	f__Natrialbaceae	g__Natrinema	s__Natrinema_versiforme	0	0	0	0	0	6.29279e-06	0	0	2.01891e-05	5.11757e-06	6.57447e-05	7.071e-06
k__Archaea	p__Euryarchaeota	c__Halobacteria	o__Natrialbales	f__Natrialbaceae	g__Natronobacterium		0	0	0	7.16223e-06	0	3.19431e-05	1.51544e-05	0	0.000102483	0.000136382	7.58476e-05	0.000210874
k__Archaea	p__Euryarchaeota	c__Halobacteria	o__Natrialbales	f__Natrialbaceae	g__Natronobacterium	s__Natronobacterium_gregoryi	0	0	0	7.16223e-06	0	3.19431e-05	1.51544e-05	0	0.000102483	0.000136382	7.58476e-05	0.000210874
k__Archaea	p__Euryarchaeota	c__Halobacteria	o__Natrialbales	f__Natrialbaceae	g__Natronococcus		0.000391485	0.000276318	0.000305515	0.000535764	7.94125e-05	9.56593e-05	0.000189791	0.000137307	0.000208048	0.000176669	0.000344356	0.000251998
k__Archaea	p__Euryarchaeota	c__Halobacteria	o__Natrialbales	f__Natrialbaceae	g__Natronococcus	s__Natronococcus_amylolyticus	7.04164e-05	6.91294e-05	0.000124395	0.000288096	4.4337e-05	4.62705e-05	0.000145718	6.94374e-05	9.156e-05	0.000151166	0.000227631	0.000181204
k__Archaea	p__Euryarchaeota	c__Halobacteria	o__Natrialbales	f__Natrialbaceae	g__Natronococcus	s__Natronococcus_jeotgali	0	1.60913e-05	3.83227e-05	0	0	0	1.05213e-05	2.27247e-05	1.11173e-05	0	7.2406e-05	0
k__Archaea	p__Euryarchaeota	c__Halobacteria	o__Natrialbales	f__Natrialbaceae	g__Natronococcus	s__Natronococcus_occultus	0.000321069	0.000191097	0.000142797	0.000247668	3.50754e-05	4.93888e-05	3.35518e-05	4.51454e-05	0.000105371	2.55037e-05	4.43194e-05	7.07939e-05
k__Archaea	p__Euryarchaeota	c__Halobacteria	o__Natrialbales	f__Natrialbaceae	g__Natronolimnobius		5.12409e-05	7.79545e-05	7.50419e-05	2.76659e-05	2.01424e-05	3.01574e-05	1.92507e-05	7.13633e-05	1.59412e-05	1.22626e-05	2.01424e-05	0.000328512
k__Archaea	p__Euryarchaeota	c__Halobacteria	o__Natrialbales	f__Natrialbaceae	g__Natronolimnobius	s__Natronolimnobius_innermongolicus	5.12409e-05	7.79545e-05	7.50419e-05	2.76659e-05	2.01424e-05	3.01574e-05	1.92507e-05	7.13633e-05	1.59412e-05	1.22626e-05	2.01424e-05	0.000328512
k__Archaea	p__Euryarchaeota	c__Halobacteria	o__Natrialbales	f__Natrialbaceae	g__Natronorubrum		6.51821e-05	0.000229485	0.00013135	8.15936e-05	0.000152099	0.000131915	0.000235936	0.000147783	0.000510424	0.000517398	0.00102621	0.00116874
k__Archaea	p__Euryarchaeota	c__Halobacteria	o__Natrialbales	f__Natrialbaceae	g__Natronorubrum	s__Natronorubrum_bangense	0	9.89899e-06	5.30442e-05	5.7356e-06	6.26378e-05	4.47658e-05	2.9126e-05	7.33934e-05	3.07761e-05	2.60039e-05	2.42959e-05	2.15579e-05
k__Archaea	p__Euryarchaeota	c__Halobacteria	o__Natrialbales	f__Natrialbaceae	g__Natronorubrum	s__Natronorubrum_sulfidifaciens	0	1.4705e-05	6.3038e-06	0	7.44391e-06	0	7.21114e-05	0	0	0.000108161	0.000519721	0.000494917
k__Archaea	p__Euryarchaeota	c__Halobacteria	o__Natrialbales	f__Natrialbaceae	g__Natronorubrum	s__Natronorubrum_tibetense	6.51821e-05	0.000204881	7.20018e-05	7.5858e-05	8.20175e-05	8.71495e-05	0.000134699	7.439e-05	0.000479648	0.000383233	0.000482191	0.00065226
k__Archaea	p__Euryarchaeota	c__Halobacteria	o__Natrialbales	f__Natrialbaceae	g__Salinarchaeum		0.00115122	0.000228347	0.000324367	0.000362058	0.000205907	0.000254439	0.000367896	0.000130979	0.000180039	0.000542104	0.000460798	0.000128343
k__Archaea	p__Euryarchaeota	c__Halobacteria	o__Natrialbales	f__Natrialbaceae	g__Salinarchaeum	s__Salinarchaeum_sp._Harcht-Bsk1	0.00115122	0.000228347	0.000324367	0.000362058	0.000205907	0.000254439	0.000367896	0.000130979	0.000180039	0.000542104	0.000460798	0.000128343
k__Archaea	p__Euryarchaeota	c__Methanobacteria					0.100259	0.228441	0.139147	0.122762	0.032689	0.0646626	0.0530475	0.0449653	0.0963718	0.105432	0.153767	0.120183
k__Archaea	p__Euryarchaeota	c__Methanobacteria	o__Methanobacteriales				0.100259	0.228441	0.139147	0.122762	0.032689	0.0646626	0.0530475	0.0449653	0.0963718	0.105432	0.153767	0.120183
k__Archaea	p__Euryarchaeota	c__Methanobacteria	o__Methanobacteriales	f__Methanobacteriaceae			0.100256	0.228001	0.139089	0.122738	0.0323133	0.0639502	0.0522471	0.0448351	0.0929593	0.103015	0.150853	0.115307
k__Archaea	p__Euryarchaeota	c__Methanobacteria	o__Methanobacteriales	f__Methanobacteriaceae	g__Methanobacteriaceae_noname		0.00134565	0.00514393	0.00220213	0.00159245	0.000472858	0.000935875	0.000938972	0.000740577	0.00310378	0.00146502	0.00311181	0.00333578
k__Archaea	p__Euryarchaeota	c__Methanobacteria	o__Methanobacteriales	f__Methanobacteriaceae	g__Methanobacteriaceae_noname	s__Methanobacteriaceae_archaeon_41_258	0.00134565	0.00514393	0.00220213	0.00159245	0.000472858	0.000935875	0.000938972	0.000740577	0.00310378	0.00146502	0.00311181	0.00333578
k__Archaea	p__Euryarchaeota	c__Methanobacteria	o__Methanobacteriales	f__Methanobacteriaceae	g__Methanobacterium		0.00571241	0.0170394	0.00825776	0.00872078	0.00209459	0.00419955	0.00385222	0.00267122	0.00611583	0.00773371	0.0121848	0.00948363
k__Archaea	p__Euryarchaeota	c__Methanobacteria	o__Methanobacteriales	f__Methanobacteriaceae	g__Methanobacterium	s__Methanobacterium_arcticum	0	1.31393e-05	1.25169e-05	1.01508e-05	1.66283e-05	2.26359e-05	3.00689e-05	8.814e-05	3.17724e-05	3.6817e-05	3.22489e-05	1.27176e-05
k__Archaea	p__Euryarchaeota	c__Methanobacteria	o__Methanobacteriales	f__Methanobacteriaceae	g__Methanobacterium	s__Methanobacterium_formicicum	0.00336642	0.00728237	0.00403607	0.00470887	0.00116351	0.00171585	0.00158157	0.00113128	0.00332603	0.00425737	0.00693877	0.00522463
k__Archaea	p__Euryarchaeota	c__Methanobacteria	o__Methanobacteriales	f__Methanobacteriaceae	g__Methanobacterium	s__Methanobacterium_lacus	0.000634587	0.00312187	0.00109454	0.000740177	8.15821e-05	0.000384024	0.000411832	0.000469275	0.000333521	0.000984885	0.00133301	0.000574762
k__Archaea	p__Euryarchaeota	c__Methanobacteria	o__Methanobacteriales	f__Methanobacteriaceae	g__Methanobacterium	s__Methanobacterium_noname	0.000930334	0.00160854	0.00097604	0.0012052	0.000285086	0.000793173	0.000529692	0.000377209	0.00057946	0.000599168	0.000607716	0.000809196
k__Archaea	p__Euryarchaeota	c__Methanobacteria	o__Methanobacteriales	f__Methanobacteriaceae	g__Methanobacterium	s__Methanobacterium_paludis	0.000514045	0.00331884	0.00156838	0.00127641	0.000136027	0.00065147	0.000608323	0.000196832	0.00121082	0.0010164	0.00155831	0.00150079
k__Archaea	p__Euryarchaeota	c__Methanobacteria	o__Methanobacteriales	f__Methanobacteriaceae	g__Methanobacterium	s__Methanobacterium_sp._42_16	0	1.35789e-05	0	0	0	0.000157905	0	0	0	0.00010454	0	0
k__Archaea	p__Euryarchaeota	c__Methanobacteria	o__Methanobacteriales	f__Methanobacteriaceae	g__Methanobacterium	s__Methanobacterium_sp._MB1	5.37263e-05	2.20833e-05	0.000171196	0.000210976	0.000312834	0.000230465	0.000482557	0.000331108	0.000338426	0.00027732	0.000351213	0.000773359
k__Archaea	p__Euryarchaeota	c__Methanobacteria	o__Methanobacteriales	f__Methanobacteriaceae	g__Methanobacterium	s__Methanobacterium_sp._Maddingley_MBC34	0.000188554	0.000630269	0.000254392	0.000515623	1.36362e-05	8.18115e-05	6.26549e-05	6.77869e-05	9.41305e-05	0.000145911	0.000377787	3.51986e-05
k__Archaea	p__Euryarchaeota	c__Methanobacteria	o__Methanobacteriales	f__Methanobacteriaceae	g__Methanobacterium	s__Methanobacterium_sp._SMA-27	2.47493e-05	0.00102875	0.00014463	5.33713e-05	8.52922e-05	0.000162215	0.000145522	9.58831e-06	0.000201667	0.000311302	0.000985703	0.000552977
k__Archaea	p__Euryarchaeota	c__Methanobacteria	o__Methanobacteriales	f__Methanobacteriaceae	g__Methanobrevibacter		0.0923726	0.202005	0.126856	0.110815	0.0288571	0.0565888	0.0459447	0.0402174	0.0796397	0.0905733	0.130853	0.0973063
k__Archaea	p__Euryarchaeota	c__Methanobacteria	o__Methanobacteriales	f__Methanobacteriaceae	g__Methanobrevibacter	s__Methanobrevibacter_arboriphilus	0.00226559	0.00715247	0.00520567	0.00389045	0.000875915	0.00132954	0.00120577	0.00134485	0.00148704	0.00270031	0.0039108	0.0018938
k__Archaea	p__Euryarchaeota	c__Methanobacteria	o__Methanobacteriales	f__Methanobacteriaceae	g__Methanobrevibacter	s__Methanobrevibacter_boviskoreani	0.000296142	0.0034173	0.00158473	0.000910292	0.00023368	0.000902399	0.000791426	0.000394837	0.000872324	0.0017721	0.00192817	0.00181599
k__Archaea	p__Euryarchaeota	c__Methanobacteria	o__Methanobacteriales	f__Methanobacteriaceae	g__Methanobrevibacter	s__Methanobrevibacter_curvatus	0.00246504	0.00277494	0.00401451	0.00296895	0.00393144	0.00389558	0.00399431	0.00412843	0.0052059	0.00502067	0.00502917	0.00538791
k__Archaea	p__Euryarchaeota	c__Methanobacteria	o__Methanobacteriales	f__Methanobacteriaceae	g__Methanobrevibacter	s__Methanobrevibacter_cuticularis	0.00398426	0.00563192	0.00417211	0.00377627	0.00167655	0.00247401	0.00251948	0.00213865	0.00510365	0.00471282	0.00531359	0.00677568
k__Archaea	p__Euryarchaeota	c__Methanobacteria	o__Methanobacteriales	f__Methanobacteriaceae	g__Methanobrevibacter	s__Methanobrevibacter_filiformis	0.00350325	0.0027654	0.0018376	0.0018655	0.00135973	0.00210581	0.00193662	0.00205347	0.00493953	0.00422323	0.00557564	0.00741997
k__Archaea	p__Euryarchaeota	c__Methanobacteria	o__Methanobacteriales	f__Methanobacteriaceae	g__Methanobrevibacter	s__Methanobrevibacter_millerae	0.00583909	0.00728817	0.00613536	0.00880657	0.0020556	0.00342164	0.00289551	0.00199466	0.00493141	0.00536819	0.00676738	0.00551159
k__Archaea	p__Euryarchaeota	c__Methanobacteria	o__Methanobacteriales	f__Methanobacteriaceae	g__Methanobrevibacter	s__Methanobrevibacter_noname	0	0	6.42015e-05	1.0413e-05	4.27553e-05	9.47297e-05	0.000187348	4.72015e-05	0.000591941	0.000746109	0.000682288	0.000722298
k__Archaea	p__Euryarchaeota	c__Methanobacteria	o__Methanobacteriales	f__Methanobacteriaceae	g__Methanobrevibacter	s__Methanobrevibacter_olleyae	0.00911307	0.0200441	0.0136746	0.0123379	0.00283005	0.00380072	0.00462769	0.00435182	0.00960952	0.00889887	0.0136671	0.0119348
k__Archaea	p__Euryarchaeota	c__Methanobacteria	o__Methanobacteriales	f__Methanobacteriaceae	g__Methanobrevibacter	s__Methanobrevibacter_oralis	0.00143089	0.0123137	0.00574505	0.00358952	0.000733674	0.00675767	0.00161715	0.00122506	0.00110902	0.007408	0.00460033	0.00364956
k__Archaea	p__Euryarchaeota	c__Methanobacteria	o__Methanobacteriales	f__Methanobacteriaceae	g__Methanobrevibacter	s__Methanobrevibacter_ruminantium	0.0288321	0.06224	0.037636	0.033299	0.00722038	0.0133514	0.0118718	0.00936936	0.0317709	0.028568	0.0416182	0.0303128
k__Archaea	p__Euryarchaeota	c__Methanobacteria	o__Methanobacteriales	f__Methanobacteriaceae	g__Methanobrevibacter	s__Methanobrevibacter_smithii	0.0207229	0.0481462	0.0277175	0.0237811	0.00405791	0.00903219	0.00751593	0.00762438	0.00645754	0.00955518	0.0234728	0.0103737
k__Archaea	p__Euryarchaeota	c__Methanobacteria	o__Methanobacteriales	f__Methanobacteriaceae	g__Methanobrevibacter	s__Methanobrevibacter_smithii_CAG:186	0.000303867	0.000649539	0.000215114	0.000661796	6.72549e-05	8.13806e-05	6.15549e-06	7.77199e-05	0.000155132	9.49458e-05	0.000152618	6.67654e-05
k__Archaea	p__Euryarchaeota	c__Methanobacteria	o__Methanobacteriales	f__Methanobacteriaceae	g__Methanobrevibacter	s__Methanobrevibacter_sp._AbM4	0.000561927	0.00127942	0.00106976	0.00120261	0.000158521	0.000677479	0.000406812	0.000117249	0.00065117	0.000382991	0.000725759	0.000789531
k__Archaea	p__Euryarchaeota	c__Methanobacteria	o__Methanobacteriales	f__Methanobacteriaceae	g__Methanobrevibacter	s__Methanobrevibacter_sp._YE315	0.00592679	0.0136517	0.00719347	0.00548705	0.00199088	0.00516631	0.00347402	0.00236637	0.0036539	0.00673166	0.0075079	0.00526782
k__Archaea	p__Euryarchaeota	c__Methanobacteria	o__Methanobacteriales	f__Methanobacteriaceae	g__Methanobrevibacter	s__Methanobrevibacter_wolinii	0.00712765	0.0146502	0.0105902	0.00822773	0.00162278	0.00349793	0.00289471	0.00298337	0.00310075	0.0043902	0.00990143	0.00538401
k__Archaea	p__Euryarchaeota	c__Methanobacteria	o__Methanobacteriales	f__Methanobacteriaceae	g__Methanosphaera		0.00035101	0.00102903	0.000712156	0.000562104	0.000510024	0.00147363	0.000951868	0.000306147	0.00321606	0.00263008	0.00323818	0.00426442
k__Archaea	p__Euryarchaeota	c__Methanobacteria	o__Methanobacteriales	f__Methanobacteriaceae	g__Methanosphaera	s__Methanosphaera_stadtmanae	0.00035101	0.00102903	0.000712156	0.000562104	0.000510024	0.00147363	0.000951868	0.000306147	0.00321606	0.00263008	0.00323818	0.00426442
k__Archaea	p__Euryarchaeota	c__Methanobacteria	o__Methanobacteriales	f__Methanobacteriaceae	g__Methanothermobacter		0.000474666	0.00278311	0.00106081	0.0010476	0.000378679	0.000752341	0.000559321	0.000899766	0.000883936	0.000612674	0.00146529	0.000916695
k__Archaea	p__Euryarchaeota	c__Methanobacteria	o__Methanobacteriales	f__Methanobacteriaceae	g__Methanothermobacter	s__Methanothermobacter_marburgensis	3.55954e-05	1.44662e-05	9.49141e-05	2.38829e-05	0.000268521	0.000508156	0.000326392	0.0004876	0.000396688	0.000297065	0.00032382	0.000640685
k__Archaea	p__Euryarchaeota	c__Methanobacteria	o__Methanobacteriales	f__Methanobacteriaceae	g__Methanothermobacter	s__Methanothermobacter_sp._CaT2	5.31748e-05	0	5.34164e-05	4.95073e-05	0	4.14e-05	4.62747e-05	6.32755e-05	8.67241e-05	2.71319e-05	6.5535e-05	4.65197e-05
k__Archaea	p__Euryarchaeota	c__Methanobacteria	o__Methanobacteriales	f__Methanobacteriaceae	g__Methanothermobacter	s__Methanothermobacter_thermautotrophicus	0.000385896	0.00276865	0.000912479	0.000974206	0.000110157	0.000202786	0.000186655	0.00034889	0.000400524	0.000288476	0.00107594	0.000229491
k__Archaea	p__Euryarchaeota	c__Methanobacteria	o__Methanobacteriales	f__Methanothermaceae			2.51794e-06	0.000440698	5.79175e-05	2.43122e-05	0.000375698	0.000712412	0.000800422	0.000130157	0.0034125	0.00241767	0.00291411	0.00487649
k__Archaea	p__Euryarchaeota	c__Methanobacteria	o__Methanobacteriales	f__Methanothermaceae	g__Methanothermus		2.51794e-06	0.000440698	5.79175e-05	2.43122e-05	0.000375698	0.000712412	0.000800422	0.000130157	0.0034125	0.00241767	0.00291411	0.00487649
k__Archaea	p__Euryarchaeota	c__Methanobacteria	o__Methanobacteriales	f__Methanothermaceae	g__Methanothermus	s__Methanothermus_fervidus	2.51794e-06	0.000440698	5.79175e-05	2.43122e-05	0.000375698	0.000712412	0.000800422	0.000130157	0.0034125	0.00241767	0.00291411	0.00487649
k__Archaea	p__Euryarchaeota	c__Methanococci					0.00252357	0.00623371	0.00614903	0.0054194	0.00312998	0.00567465	0.00714161	0.00332682	0.0187887	0.0134778	0.0176019	0.0242333
k__Archaea	p__Euryarchaeota	c__Methanococci	o__Methanococcales				0.00252357	0.00623371	0.00614903	0.0054194	0.00312998	0.00567465	0.00714161	0.00332682	0.0187887	0.0134778	0.0176019	0.0242333
k__Archaea	p__Euryarchaeota	c__Methanococci	o__Methanococcales	f__Methanocaldococcaceae			0.00166296	0.00415413	0.00389617	0.00353447	0.0015468	0.00220079	0.00356169	0.0012685	0.00923721	0.00582093	0.0101602	0.0112423
k__Archaea	p__Euryarchaeota	c__Methanococci	o__Methanococcales	f__Methanocaldococcaceae	g__Methanocaldococcus		0.00155228	0.00404072	0.00349536	0.00341123	0.00117601	0.00161871	0.00271129	0.0011496	0.00597777	0.00405288	0.00761512	0.00712636
k__Archaea	p__Euryarchaeota	c__Methanococci	o__Methanococcales	f__Methanocaldococcaceae	g__Methanocaldococcus	s__Methanocaldococcus_bathoardescens	0	1.34221e-05	0.000132696	0.000202431	2.8032e-05	5.16564e-05	0.000169195	6.66783e-05	0.000372329	0.000414228	0.000696627	0.000519593
k__Archaea	p__Euryarchaeota	c__Methanococci	o__Methanococcales	f__Methanocaldococcaceae	g__Methanocaldococcus	s__Methanocaldococcus_fervens	0.000121904	0.000115335	0.000161362	0.000139227	0.000171822	0.000363625	0.000392908	0.000120876	0.00146983	0.000891875	0.00125142	0.00183086
k__Archaea	p__Euryarchaeota	c__Methanococci	o__Methanococcales	f__Methanocaldococcaceae	g__Methanocaldococcus	s__Methanocaldococcus_infernus	0.000582293	0.00319292	0.001778	0.00164717	0.000261901	0.000431807	0.00103156	0.000617888	0.00102035	0.00108332	0.0028851	0.00131035
k__Archaea	p__Euryarchaeota	c__Methanococci	o__Methanococcales	f__Methanocaldococcaceae	g__Methanocaldococcus	s__Methanocaldococcus_jannaschii	0.000681606	0.000330359	0.00031906	0.000556511	0.000359717	0.00019123	0.000292649	8.14338e-05	0.000513566	0.000276319	0.000570076	0.000463499
k__Archaea	p__Euryarchaeota	c__Methanococci	o__Methanococcales	f__Methanocaldococcaceae	g__Methanocaldococcus	s__Methanocaldococcus_sp._FS406-22	0	0	1.14464e-05	0	9.61023e-05	8.45061e-05	0.000116902	7.56381e-05	0.000563839	0.000249298	0.000259803	0.000614834
k__Archaea	p__Euryarchaeota	c__Methanococci	o__Methanococcales	f__Methanocaldococcaceae	g__Methanocaldococcus	s__Methanocaldococcus_villosus	0	0	7.56456e-06	0	3.11035e-05	9.86996e-05	0.000159832	6.57558e-05	0.000967057	0.000478666	0.00085567	0.00111629
k__Archaea	p__Euryarchaeota	c__Methanococci	o__Methanococcales	f__Methanocaldococcaceae	g__Methanocaldococcus	s__Methanocaldococcus_vulcanius	0.000166481	0.000388683	0.00108523	0.000865894	0.000227329	0.00039718	0.000548246	0.000121327	0.0010708	0.000659176	0.00109643	0.00127093
k__Archaea	p__Euryarchaeota	c__Methanococci	o__Methanococcales	f__Methanocaldococcaceae	g__Methanotorris		0.000110674	0.000113406	0.000400807	0.00012324	0.000370793	0.000582088	0.000850393	0.000118902	0.00325944	0.00176805	0.0025451	0.00411597
k__Archaea	p__Euryarchaeota	c__Methanococci	o__Methanococcales	f__Methanocaldococcaceae	g__Methanotorris	s__Methanotorris_formicicus	0	7.68791e-05	0.000315757	3.85997e-05	0.000155588	0.000144054	0.000259936	6.58104e-05	0.000810582	0.000530323	0.000762684	0.000837314
k__Archaea	p__Euryarchaeota	c__Methanococci	o__Methanococcales	f__Methanocaldococcaceae	g__Methanotorris	s__Methanotorris_igneus	0.000110674	3.65273e-05	8.50506e-05	8.46407e-05	0.000215204	0.000438034	0.000590457	5.30915e-05	0.00244886	0.00123772	0.00178241	0.00327866
k__Archaea	p__Euryarchaeota	c__Methanococci	o__Methanococcales	f__Methanococcaceae			0.000860609	0.00207959	0.00225286	0.00188493	0.00158318	0.00347386	0.00357992	0.00205832	0.0095515	0.00765684	0.00744164	0.012991
k__Archaea	p__Euryarchaeota	c__Methanococci	o__Methanococcales	f__Methanococcaceae	g__Methanococcus		0.000837252	0.00173255	0.00186437	0.00172732	0.00110471	0.00282471	0.00266704	0.00177252	0.00645417	0.00540379	0.00530158	0.00834914
k__Archaea	p__Euryarchaeota	c__Methanococci	o__Methanococcales	f__Methanococcaceae	g__Methanococcus	s__Methanococcus_aeolicus	2.06071e-05	7.58829e-05	0.000146275	6.55706e-05	0.000115344	0.00035429	0.000329763	0.000128269	0.0017315	0.00104568	0.000936392	0.00262881
k__Archaea	p__Euryarchaeota	c__Methanococci	o__Methanococcales	f__Methanococcaceae	g__Methanococcus	s__Methanococcus_maripaludis	0.000573015	0.00150697	0.00150661	0.0014741	0.000739059	0.00220219	0.00192819	0.00151204	0.00404256	0.00376663	0.00362953	0.00490896
k__Archaea	p__Euryarchaeota	c__Methanococci	o__Methanococcales	f__Methanococcaceae	g__Methanococcus	s__Methanococcus_vannielii	0.00024363	0.000149691	0.000209797	0.000187645	0.000189151	0.00022791	0.000269138	9.30967e-05	0.000181679	0.000272566	0.000289716	0.000145989
k__Archaea	p__Euryarchaeota	c__Methanococci	o__Methanococcales	f__Methanococcaceae	g__Methanococcus	s__Methanococcus_voltae	0	0	1.69246e-06	0	6.116e-05	4.03214e-05	0.000139945	3.91136e-05	0.000498433	0.000318919	0.000445943	0.000665377
k__Archaea	p__Euryarchaeota	c__Methanococci	o__Methanococcales	f__Methanococcaceae	g__Methanothermococcus		2.33566e-05	0.00034704	0.000388488	0.00015761	0.000478463	0.000649151	0.000912882	0.000285793	0.00309733	0.00225305	0.00214006	0.00464184
k__Archaea	p__Euryarchaeota	c__Methanococci	o__Methanococcales	f__Methanococcaceae	g__Methanothermococcus	s__Methanothermococcus_okinawensis	0	5.82572e-05	0.000142257	1.91378e-05	0.000254463	0.000402729	0.000635809	0.000101468	0.00257396	0.0015956	0.0018666	0.00409424
k__Archaea	p__Euryarchaeota	c__Methanococci	o__Methanococcales	f__Methanococcaceae	g__Methanothermococcus	s__Methanothermococcus_thermolithotrophicus	2.33566e-05	0.000288783	0.000246231	0.000138472	0.000224	0.000246423	0.000277073	0.000184325	0.000523376	0.000657451	0.000273466	0.000547605
k__Archaea	p__Euryarchaeota	c__Methanomicrobia					0.0549177	0.0516363	0.0473998	0.0370733	0.0447194	0.0525326	0.0552755	0.0532312	0.0625011	0.0593935	0.0574433	0.0579018
k__Archaea	p__Euryarchaeota	c__Methanomicrobia	o__Methanocellales				0.000318923	0.00316244	0.00106169	0.000891394	0.000645292	0.00323917	0.00226435	0.00121215	0.00653582	0.00675352	0.00587282	0.00613264
k__Archaea	p__Euryarchaeota	c__Methanomicrobia	o__Methanocellales	f__Methanocellaceae			0.000318923	0.00316244	0.00106169	0.000891394	0.000645292	0.00323917	0.00226435	0.00121215	0.00653582	0.00675352	0.00587282	0.00613264
k__Archaea	p__Euryarchaeota	c__Methanomicrobia	o__Methanocellales	f__Methanocellaceae	g__Methanocella		0.000318923	0.00316244	0.00106169	0.000891394	0.000645292	0.00323917	0.00226435	0.00121215	0.00653582	0.00675352	0.00587282	0.00613264
k__Archaea	p__Euryarchaeota	c__Methanomicrobia	o__Methanocellales	f__Methanocellaceae	g__Methanocella	s__Methanocella_arvoryzae	0.000196139	0.000271513	0.000751492	0.00053526	0.000488193	0.00261215	0.00186011	0.00103948	0.00609212	0.00554437	0.00525777	0.00569583
k__Archaea	p__Euryarchaeota	c__Methanomicrobia	o__Methanocellales	f__Methanocellaceae	g__Methanocella	s__Methanocella_conradii	2.14853e-05	0.00165003	2.87178e-05	3.58339e-05	0.000107813	0.000353292	0.0003101	2.04703e-05	0.000296934	0.000426822	0.000369206	0.000347612
k__Archaea	p__Euryarchaeota	c__Methanomicrobia	o__Methanocellales	f__Methanocellaceae	g__Methanocella	s__Methanocella_paludicola	0.000101299	0.0012409	0.000281479	0.000320301	4.92862e-05	0.000273732	9.41362e-05	0.000152203	0.000146767	0.00078232	0.000245848	8.91984e-05
k__Archaea	p__Euryarchaeota	c__Methanomicrobia	o__Methanomicrobia_noname				0.00316893	0.00540457	0.00594633	0.00476449	0.00173359	0.00257399	0.00203165	0.0011404	0.00174751	0.00232342	0.00364754	0.00265804
k__Archaea	p__Euryarchaeota	c__Methanomicrobia	o__Methanomicrobia_noname	f__Methanomicrobia_noname			0.00316893	0.00540457	0.00594633	0.00476449	0.00173359	0.00257399	0.00203165	0.0011404	0.00174751	0.00232342	0.00364754	0.00265804
k__Archaea	p__Euryarchaeota	c__Methanomicrobia	o__Methanomicrobia_noname	f__Methanomicrobia_noname	g__Methanomicrobia_noname		0.00316893	0.00540457	0.00594633	0.00476449	0.00173359	0.00257399	0.00203165	0.0011404	0.00174751	0.00232342	0.00364754	0.00265804
k__Archaea	p__Euryarchaeota	c__Methanomicrobia	o__Methanomicrobia_noname	f__Methanomicrobia_noname	g__Methanomicrobia_noname	s__Arc_I_group_archaeon_ADurb1013_Bin02101	3.3267e-05	2.5515e-05	0.000104318	0.000198824	0.000340793	7.63689e-05	6.9563e-05	2.50413e-05	3.06267e-05	4.30269e-05	2.90135e-05	2.57439e-05
k__Archaea	p__Euryarchaeota	c__Methanomicrobia	o__Methanomicrobia_noname	f__Methanomicrobia_noname	g__Methanomicrobia_noname	s__Arc_I_group_archaeon_ADurb1113_Bin01801	0.000113785	0.00227778	0.00122472	0.000596096	4.80611e-05	0.000257438	0.000213795	0.000151508	0.000215344	0.000368252	0.000561312	0.000298712
k__Archaea	p__Euryarchaeota	c__Methanomicrobia	o__Methanomicrobia_noname	f__Methanomicrobia_noname	g__Methanomicrobia_noname	s__Arc_I_group_archaeon_ADurb1213_Bin02801	7.00247e-05	0.000194271	0.000175426	4.33425e-05	0	1.46344e-05	7.55627e-05	8.04573e-05	0.000126611	0.000101161	0.000292138	0.000101616
k__Archaea	p__Euryarchaeota	c__Methanomicrobia	o__Methanomicrobia_noname	f__Methanomicrobia_noname	g__Methanomicrobia_noname	s__Arc_I_group_archaeon_B03fssc0709_Meth_Bin005	9.8568e-06	4.94949e-06	0.000162669	3.80328e-05	1.87913e-05	2.32206e-05	8.61388e-05	0	9.83919e-05	8.4978e-05	0.000347359	0.000453406
k__Archaea	p__Euryarchaeota	c__Methanomicrobia	o__Methanomicrobia_noname	f__Methanomicrobia_noname	g__Methanomicrobia_noname	s__Arc_I_group_archaeon_B15fssc0709_Meth_Bin003	0.000213012	0.000338497	0.000291242	0.000223307	0.000554917	0.000820282	0.000475324	0.000160245	0.000396183	0.000502187	0.00059665	0.000586536
k__Archaea	p__Euryarchaeota	c__Methanomicrobia	o__Methanomicrobia_noname	f__Methanomicrobia_noname	g__Methanomicrobia_noname	s__Arc_I_group_archaeon_U1lsi0528_Bin055	0.00196986	0.00203905	0.002652	0.00264161	0.000708149	0.00094474	0.00067397	0.000610909	0.000620789	0.000891954	0.00150999	0.000872037
k__Archaea	p__Euryarchaeota	c__Methanomicrobia	o__Methanomicrobia_noname	f__Methanomicrobia_noname	g__Methanomicrobia_noname	s__Arc_I_group_archaeon_U1lsi0528_Bin089	0.000759119	0.000524511	0.00133596	0.00102328	6.28805e-05	0.000437304	0.000437299	0.00011224	0.00025956	0.000331858	0.000311076	0.000319992
k__Archaea	p__Euryarchaeota	c__Methanomicrobia	o__Methanomicrobiales				0.0193248	0.0174706	0.0150079	0.0134923	0.0256174	0.0196939	0.0243166	0.0266588	0.0190835	0.0183364	0.0160267	0.0167717
k__Archaea	p__Euryarchaeota	c__Methanomicrobia	o__Methanomicrobiales	f__Methanocorpusculaceae			0.000840847	0.003231	0.000708838	0.000630371	0.00110751	0.00168928	0.00146904	0.00107285	0.00116166	0.00171325	0.000956981	0.000941209
k__Archaea	p__Euryarchaeota	c__Methanomicrobia	o__Methanomicrobiales	f__Methanocorpusculaceae	g__Methanocorpusculum		0.000840847	0.003231	0.000708838	0.000630371	0.00110751	0.00168928	0.00146904	0.00107285	0.00116166	0.00171325	0.000956981	0.000941209
k__Archaea	p__Euryarchaeota	c__Methanomicrobia	o__Methanomicrobiales	f__Methanocorpusculaceae	g__Methanocorpusculum	s__Methanocorpusculum_bavaricum	1.53901e-05	6.14764e-05	5.11576e-05	6.14882e-05	0.000151123	7.18907e-05	0.000158391	0.000150686	0.000236203	0.000240393	0.000120545	0.000213465
k__Archaea	p__Euryarchaeota	c__Methanomicrobia	o__Methanomicrobiales	f__Methanocorpusculaceae	g__Methanocorpusculum	s__Methanocorpusculum_labreanum	0.000825457	0.00316952	0.00065768	0.000568882	0.000956382	0.00161739	0.00131065	0.000922166	0.000925457	0.00147286	0.000836437	0.000727744
k__Archaea	p__Euryarchaeota	c__Methanomicrobia	o__Methanomicrobiales	f__Methanomicrobiaceae			0.0133115	0.00888016	0.00883068	0.00808484	0.0174068	0.0118014	0.0150279	0.0178936	0.011515	0.0106045	0.00809451	0.0103172
k__Archaea	p__Euryarchaeota	c__Methanomicrobia	o__Methanomicrobiales	f__Methanomicrobiaceae	g__Methanoculleus		0.0116479	0.00513356	0.00503939	0.0053485	0.0137314	0.00741416	0.0106107	0.0142259	0.00783299	0.00654578	0.00509631	0.00690788
k__Archaea	p__Euryarchaeota	c__Methanomicrobia	o__Methanomicrobiales	f__Methanomicrobiaceae	g__Methanoculleus	s__Methanoculleus_bourgensis	0.000321625	0.000278849	0.000187873	0.000122116	0.000114989	0.000134272	0.000268151	0.000216591	0.000309744	0.000205851	0.000172112	0.000169923
k__Archaea	p__Euryarchaeota	c__Methanomicrobia	o__Methanomicrobiales	f__Methanomicrobiaceae	g__Methanoculleus	s__Methanoculleus_marisnigri	0.000496951	8.80597e-05	9.62819e-05	0.000242032	0.000154869	9.70874e-05	8.21383e-05	6.69406e-05	0.000129009	0.00014983	0.000162172	1.87064e-05
k__Archaea	p__Euryarchaeota	c__Methanomicrobia	o__Methanomicrobiales	f__Methanomicrobiaceae	g__Methanoculleus	s__Methanoculleus_sediminis	3.93767e-05	0.000247748	0.000208066	0.000181393	9.28242e-05	0.000120575	0.000112756	0.00018328	0.000432154	0.000208197	0.00018553	0.000140113
k__Archaea	p__Euryarchaeota	c__Methanomicrobia	o__Methanomicrobiales	f__Methanomicrobiaceae	g__Methanoculleus	s__Methanoculleus_sp._CAG:1088	0.010542	0.00388629	0.00392645	0.00420528	0.012984	0.00647484	0.00963793	0.0133209	0.00639208	0.00557669	0.00393999	0.00610486
k__Archaea	p__Euryarchaeota	c__Methanomicrobia	o__Methanomicrobiales	f__Methanomicrobiaceae	g__Methanoculleus	s__Methanoculleus_sp._MAB1	0	0.000165242	6.11298e-05	7.6268e-06	0	0	0	0	0	0	8.07674e-06	9.55541e-06
k__Archaea	p__Euryarchaeota	c__Methanomicrobia	o__Methanomicrobiales	f__Methanomicrobiaceae	g__Methanoculleus	s__Methanoculleus_sp._MH98A	0	2.02087e-05	1.44386e-05	0	2.82187e-05	0.000196025	0.000118136	7.08517e-05	5.09825e-05	0.000101503	6.81999e-05	0
k__Archaea	p__Euryarchaeota	c__Methanomicrobia	o__Methanomicrobiales	f__Methanomicrobiaceae	g__Methanoculleus	s__Methanoculleus_sp._SDB	0.000247921	0.000447161	0.000545153	0.000590051	0.000356537	0.000391354	0.000391573	0.000367358	0.000519019	0.000303714	0.000560236	0.000464721
k__Archaea	p__Euryarchaeota	c__Methanomicrobia	o__Methanomicrobiales	f__Methanomicrobiaceae	g__Methanofollis		6.45423e-05	0.000215563	0.000399051	9.09669e-05	0.000154322	0.000444309	0.000353735	0.000341636	0.000306645	0.000408219	0.000231809	0.000222508
k__Archaea	p__Euryarchaeota	c__Methanomicrobia	o__Methanomicrobiales	f__Methanomicrobiaceae	g__Methanofollis	s__Methanofollis_liminatans	6.45423e-05	0.000215563	0.000399051	9.09669e-05	0.000154322	0.000444309	0.000353735	0.000341636	0.000306645	0.000408219	0.000231809	0.000222508
k__Archaea	p__Euryarchaeota	c__Methanomicrobia	o__Methanomicrobiales	f__Methanomicrobiaceae	g__Methanogenium		0.000189088	0.000670728	0.000284973	0.000357615	0.000164756	3.83823e-05	0.000164574	5.05301e-05	0.000169225	6.61215e-05	0.000135746	8.69144e-05
k__Archaea	p__Euryarchaeota	c__Methanomicrobia	o__Methanomicrobiales	f__Methanomicrobiaceae	g__Methanogenium	s__Methanogenium_cariaci	0.000189088	0.000670728	0.000284973	0.000357615	0.000164756	3.83823e-05	0.000164574	5.05301e-05	0.000169225	6.61215e-05	0.000135746	8.69144e-05
k__Archaea	p__Euryarchaeota	c__Methanomicrobia	o__Methanomicrobiales	f__Methanomicrobiaceae	g__Methanolacinia		0.000265761	0.000786514	0.000542283	0.000287246	0.00083283	0.00137491	0.00128091	0.0012939	0.00092486	0.00145715	0.000966035	0.0011568
k__Archaea	p__Euryarchaeota	c__Methanomicrobia	o__Methanomicrobiales	f__Methanomicrobiaceae	g__Methanolacinia	s__Methanolacinia_paynteri	0.000125044	4.06365e-05	0.000136003	0.000133073	0.000545088	0.000917492	0.000784503	0.000816406	0.000607715	0.00114561	0.000327361	0.000413356
k__Archaea	p__Euryarchaeota	c__Methanomicrobia	o__Methanomicrobiales	f__Methanomicrobiaceae	g__Methanolacinia	s__Methanolacinia_petrolearia	0.000140717	0.000745878	0.00040628	0.000154174	0.000287742	0.000457419	0.000496409	0.000477491	0.000317145	0.000311548	0.000638675	0.000743446
k__Archaea	p__Euryarchaeota	c__Methanomicrobia	o__Methanomicrobiales	f__Methanomicrobiaceae	g__Methanomicrobium		0.00101127	0.00127835	0.000949019	0.000851588	0.00165815	0.00106399	0.00099838	0.000914396	0.00106127	0.000984741	0.000684852	0.000643812
k__Archaea	p__Euryarchaeota	c__Methanomicrobia	o__Methanomicrobiales	f__Methanomicrobiaceae	g__Methanomicrobium	s__Methanomicrobium_mobile	0.00101127	0.00127835	0.000949019	0.000851588	0.00165815	0.00106399	0.00099838	0.000914396	0.00106127	0.000984741	0.000684852	0.000643812
k__Archaea	p__Euryarchaeota	c__Methanomicrobia	o__Methanomicrobiales	f__Methanomicrobiaceae	g__Methanoplanus		0.000132972	0.000795437	0.00161597	0.00114893	0.000865353	0.00146568	0.00161967	0.00106722	0.00122003	0.00114251	0.000979756	0.00129927
k__Archaea	p__Euryarchaeota	c__Methanomicrobia	o__Methanomicrobiales	f__Methanomicrobiaceae	g__Methanoplanus	s__Methanoplanus_limicola	0.000132972	0.000795437	0.00161597	0.00114893	0.000865353	0.00146568	0.00161967	0.00106722	0.00122003	0.00114251	0.000979756	0.00129927
k__Archaea	p__Euryarchaeota	c__Methanomicrobia	o__Methanomicrobiales	f__Methanomicrobiales_noname			0.00449503	0.00453894	0.00451531	0.00415126	0.00639468	0.00499402	0.00680875	0.00640563	0.00490151	0.00447097	0.0055202	0.00416331
k__Archaea	p__Euryarchaeota	c__Methanomicrobia	o__Methanomicrobiales	f__Methanomicrobiales_noname	g__Methanomicrobiales_noname		0.00449503	0.00453894	0.00451531	0.00415126	0.00639468	0.00499402	0.00680875	0.00640563	0.00490151	0.00447097	0.0055202	0.00416331
k__Archaea	p__Euryarchaeota	c__Methanomicrobia	o__Methanomicrobiales	f__Methanomicrobiales_noname	g__Methanomicrobiales_noname	s__Methanomicrobiales_archaeon_53_19	0	0	0	0	0	9.08959e-05	0	0	0	0.000153527	0	0
k__Archaea	p__Euryarchaeota	c__Methanomicrobia	o__Methanomicrobiales	f__Methanomicrobiales_noname	g__Methanomicrobiales_noname	s__methanogenic_archaeon_mixed_culture_ISO4-G1	0.00449503	0.00453894	0.00451531	0.00415126	0.00639468	0.00490313	0.00680875	0.00640563	0.00490151	0.00431745	0.0055202	0.00416331
k__Archaea	p__Euryarchaeota	c__Methanomicrobia	o__Methanomicrobiales	f__Methanoregulaceae			0.000647453	0.000644107	0.000747458	0.000538097	0.000628901	0.000941817	0.000888866	0.00088014	0.00116195	0.00101779	0.00119654	0.000775363
k__Archaea	p__Euryarchaeota	c__Methanomicrobia	o__Methanomicrobiales	f__Methanoregulaceae	g__Methanolinea		0.000380308	3.02826e-05	0.000121183	7.99405e-05	0.000332193	0.000227141	0.000262348	0.000307285	0.000569065	0.000180479	0.000401069	9.15813e-05
k__Archaea	p__Euryarchaeota	c__Methanomicrobia	o__Methanomicrobiales	f__Methanoregulaceae	g__Methanolinea	s__Methanolinea_sp._SDB	9.48329e-05	1.63196e-05	7.72874e-05	7.0232e-05	9.43466e-05	0.000151387	0.000181118	0.000208727	0.000511214	0.000180479	0.000348545	9.15813e-05
k__Archaea	p__Euryarchaeota	c__Methanomicrobia	o__Methanomicrobiales	f__Methanoregulaceae	g__Methanolinea	s__Methanolinea_tarda	0.000285476	1.3963e-05	4.38953e-05	9.70843e-06	0.000237847	7.5754e-05	8.12299e-05	9.85584e-05	5.78506e-05	0	5.25238e-05	0
k__Archaea	p__Euryarchaeota	c__Methanomicrobia	o__Methanomicrobiales	f__Methanoregulaceae	g__Methanoregula		0.000234353	0.000483017	0.000495131	0.000411179	0.000201861	0.000540842	0.000392335	0.000392554	0.000431774	0.000563437	0.000653709	0.000511122
k__Archaea	p__Euryarchaeota	c__Methanomicrobia	o__Methanomicrobiales	f__Methanoregulaceae	g__Methanoregula	s__Methanoregula_boonei	5.8529e-05	0.000163368	0.000199675	0.000136356	5.31341e-05	0.000110398	4.59623e-05	5.66012e-05	5.24566e-05	9.31897e-05	0.000159952	0.000159853
k__Archaea	p__Euryarchaeota	c__Methanomicrobia	o__Methanomicrobiales	f__Methanoregulaceae	g__Methanoregula	s__Methanoregula_formicica	0.000175824	0.000319649	0.000295456	0.000274822	0.000148727	0.000430444	0.000346373	0.000335953	0.000379318	0.000470247	0.000493758	0.000351269
k__Archaea	p__Euryarchaeota	c__Methanomicrobia	o__Methanomicrobiales	f__Methanoregulaceae	g__Methanosphaerula		3.27908e-05	0.000130807	0.000131144	4.69774e-05	9.48465e-05	0.000173834	0.000234183	0.000180301	0.000161115	0.000273871	0.000141759	0.00017266
k__Archaea	p__Euryarchaeota	c__Methanomicrobia	o__Methanomicrobiales	f__Methanoregulaceae	g__Methanosphaerula	s__Methanosphaerula_palustris	3.27908e-05	0.000130807	0.000131144	4.69774e-05	9.48465e-05	0.000173834	0.000234183	0.000180301	0.000161115	0.000273871	0.000141759	0.00017266
k__Archaea	p__Euryarchaeota	c__Methanomicrobia	o__Methanomicrobiales	f__Methanospirillaceae			2.99355e-05	0.000176356	0.000205637	8.77295e-05	7.95234e-05	0.000267311	0.000122039	0.000406589	0.000343361	0.00052985	0.000258461	0.000574634
k__Archaea	p__Euryarchaeota	c__Methanomicrobia	o__Methanomicrobiales	f__Methanospirillaceae	g__Methanospirillum		2.99355e-05	0.000176356	0.000205637	8.77295e-05	7.95234e-05	0.000267311	0.000122039	0.000406589	0.000343361	0.00052985	0.000258461	0.000574634
k__Archaea	p__Euryarchaeota	c__Methanomicrobia	o__Methanomicrobiales	f__Methanospirillaceae	g__Methanospirillum	s__Methanospirillum_hungatei	2.99355e-05	0.000176356	0.000205637	8.77295e-05	7.95234e-05	0.000267311	0.000122039	0.000406589	0.000343361	0.00052985	0.000258461	0.000574634
k__Archaea	p__Euryarchaeota	c__Methanomicrobia	o__Methanosarcinales				0.0321051	0.0255987	0.0253838	0.0179251	0.0167231	0.0270255	0.0266629	0.0242199	0.0351343	0.0319802	0.0318962	0.0323395
k__Archaea	p__Euryarchaeota	c__Methanomicrobia	o__Methanosarcinales	f__Candidatus_Methanoperedenaceae			0.000117292	0.000797241	0.000396522	0.000700479	0.00015141	0.000301479	0.000287955	0.000377077	0.000554985	0.000414864	0.000606844	0.00065973
k__Archaea	p__Euryarchaeota	c__Methanomicrobia	o__Methanosarcinales	f__Candidatus_Methanoperedenaceae	g__Cand_Candidatus_Methanoperedens		0.000117292	0.000797241	0.000396522	0.000700479	0.00015141	0.000301479	0.000287955	0.000377077	0.000554985	0.000414864	0.000606844	0.00065973
k__Archaea	p__Euryarchaeota	c__Methanomicrobia	o__Methanosarcinales	f__Candidatus_Methanoperedenaceae	g__Cand_Candidatus_Methanoperedens	s__Candidatus_Methanoperedens_nitroreducens	6.64098e-05	0.000645147	0.000168908	0.000595614	0.00012725	0.000171541	0.000103236	0.000177431	0.000121114	0.000265785	0.00013171	8.17279e-05
k__Archaea	p__Euryarchaeota	c__Methanomicrobia	o__Methanosarcinales	f__Candidatus_Methanoperedenaceae	g__Cand_Candidatus_Methanoperedens	s__Candidatus_Methanoperedens_sp._BLZ1	5.08822e-05	0.000152094	0.000227614	0.000104865	2.41603e-05	0.000129938	0.000184719	0.000199647	0.00043387	0.000149079	0.000475135	0.000578002
k__Archaea	p__Euryarchaeota	c__Methanomicrobia	o__Methanosarcinales	f__Methanosaetaceae			0.000586259	0.00188428	0.0021209	0.00110706	0.000935797	0.00216954	0.00163478	0.00172881	0.00260474	0.00331923	0.00318838	0.00269505
k__Archaea	p__Euryarchaeota	c__Methanomicrobia	o__Methanosarcinales	f__Methanosaetaceae	g__Methanosaeta		0.000586259	0.00188428	0.0021209	0.00110706	0.000935797	0.00216954	0.00163478	0.00172881	0.00260474	0.00331923	0.00318838	0.00269505
k__Archaea	p__Euryarchaeota	c__Methanomicrobia	o__Methanosarcinales	f__Methanosaetaceae	g__Methanosaeta	s__Methanosaeta_concilii	8.58606e-05	0.000358429	0.000411407	8.86361e-05	0.000225431	0.000252686	0.000239451	0.000173335	0.000160854	0.000375164	0.000320976	0.000467955
k__Archaea	p__Euryarchaeota	c__Methanomicrobia	o__Methanosarcinales	f__Methanosaetaceae	g__Methanosaeta	s__Methanosaeta_harundinacea	0.000114442	0.000740898	0.000487606	0.000354576	0.000204911	0.000591908	0.000490904	0.000399255	0.00104068	0.00148885	0.0012875	0.00128299
k__Archaea	p__Euryarchaeota	c__Methanomicrobia	o__Methanosarcinales	f__Methanosaetaceae	g__Methanosaeta	s__Methanosaeta_sp._SDB	1.51435e-05	0.000173288	9.53942e-05	0.000144154	0.000151101	0.000521824	0.000180767	0.000450186	0.000100403	0.000334125	0.000307012	0.00015918
k__Archaea	p__Euryarchaeota	c__Methanomicrobia	o__Methanosarcinales	f__Methanosaetaceae	g__Methanosaeta	s__Methanosaeta_thermophila	0.000370814	0.000611659	0.0011265	0.000519694	0.000354354	0.000803117	0.000723655	0.000706035	0.0013028	0.00112109	0.00127289	0.000784926
k__Archaea	p__Euryarchaeota	c__Methanomicrobia	o__Methanosarcinales	f__Methanosarcinaceae			0.0314015	0.0229172	0.0228664	0.0161176	0.0156359	0.0245545	0.0247402	0.022114	0.0319746	0.0282461	0.028101	0.0289847
k__Archaea	p__Euryarchaeota	c__Methanomicrobia	o__Methanosarcinales	f__Methanosarcinaceae	g__Methanococcoides		0.000595112	0.000613799	0.000581044	0.000461005	0.000373217	0.000526556	0.000434104	0.000470901	0.000536718	0.000754237	0.000488803	0.000499012
k__Archaea	p__Euryarchaeota	c__Methanomicrobia	o__Methanosarcinales	f__Methanosarcinaceae	g__Methanococcoides	s__Methanococcoides_burtonii	8.78541e-06	0.000240336	0.000180522	0.00014142	0.000189614	0.000239295	0.000135124	0.000204396	0.000222672	0.000251993	8.11819e-05	0.000123169
k__Archaea	p__Euryarchaeota	c__Methanomicrobia	o__Methanosarcinales	f__Methanosarcinaceae	g__Methanococcoides	s__Methanococcoides_methylutens	0.000586327	0.000373463	0.000400522	0.000319585	0.000183603	0.000287262	0.00029898	0.000266505	0.000314046	0.000502244	0.000407621	0.000375843
k__Archaea	p__Euryarchaeota	c__Methanomicrobia	o__Methanosarcinales	f__Methanosarcinaceae	g__Methanohalobium		0.000635005	0.000726954	0.00109395	0.000792186	0.000752549	0.000742058	0.000858693	0.000882889	0.00220822	0.0019861	0.00218349	0.0024688
k__Archaea	p__Euryarchaeota	c__Methanomicrobia	o__Methanosarcinales	f__Methanosarcinaceae	g__Methanohalobium	s__Methanohalobium_evestigatum	0.000635005	0.000726954	0.00109395	0.000792186	0.000752549	0.000742058	0.000858693	0.000882889	0.00220822	0.0019861	0.00218349	0.0024688
k__Archaea	p__Euryarchaeota	c__Methanomicrobia	o__Methanosarcinales	f__Methanosarcinaceae	g__Methanohalophilus		0.000284593	0.000653845	0.000313835	0.000350414	7.15851e-05	6.25955e-05	8.09722e-05	0.000141169	0.000104091	8.42173e-05	0.000314696	7.76966e-05
k__Archaea	p__Euryarchaeota	c__Methanomicrobia	o__Methanosarcinales	f__Methanosarcinaceae	g__Methanohalophilus	s__Methanohalophilus_mahii	2.42276e-05	0.00050388	0.000203266	0.00011417	5.64784e-05	1.71077e-05	3.6929e-05	0.000141169	5.32699e-05	2.78254e-05	7.61976e-05	3.80651e-05
k__Archaea	p__Euryarchaeota	c__Methanomicrobia	o__Methanosarcinales	f__Methanosarcinaceae	g__Methanohalophilus	s__Methanohalophilus_sp._T328-1	0.000260366	0.000149964	0.000110569	0.000236245	1.51068e-05	4.54878e-05	4.40431e-05	0	5.08214e-05	5.63919e-05	0.000238499	3.96315e-05
k__Archaea	p__Euryarchaeota	c__Methanomicrobia	o__Methanosarcinales	f__Methanosarcinaceae	g__Methanolobus		0.000549025	0.00120109	0.00132984	0.000598838	0.000620547	0.00217133	0.00132116	0.00108236	0.00235868	0.00169971	0.00158868	0.00166572
k__Archaea	p__Euryarchaeota	c__Methanomicrobia	o__Methanosarcinales	f__Methanosarcinaceae	g__Methanolobus	s__Methanolobus_psychrophilus	0.000159992	0.000621063	0.000279049	9.82183e-05	0.000238131	0.000318223	0.000282168	0.000392536	0.000597144	0.000231827	0.000251891	0.000167128
k__Archaea	p__Euryarchaeota	c__Methanomicrobia	o__Methanosarcinales	f__Methanosarcinaceae	g__Methanolobus	s__Methanolobus_sp._T82-4	0.000186248	0.000437335	0.000451264	0.000190849	0.00027439	0.00150804	0.000590801	0.00054704	0.000463679	0.000937256	0.000594141	0.000416661
k__Archaea	p__Euryarchaeota	c__Methanomicrobia	o__Methanosarcinales	f__Methanosarcinaceae	g__Methanolobus	s__Methanolobus_tindarius	0.000202786	0.000142688	0.000599527	0.000309771	0.000108026	0.000345062	0.000448189	0.00014278	0.00129785	0.000530623	0.00074265	0.00108193
k__Archaea	p__Euryarchaeota	c__Methanomicrobia	o__Methanosarcinales	f__Methanosarcinaceae	g__Methanomethylovorans		0.00139555	0.00269569	0.00068926	0.000846747	0.00212148	0.00040573	0.0016741	0.000275981	0.000281784	0.000385265	0.000697676	0.000362155
k__Archaea	p__Euryarchaeota	c__Methanomicrobia	o__Methanosarcinales	f__Methanosarcinaceae	g__Methanomethylovorans	s__Methanomethylovorans_hollandica	0.00139555	0.00269569	0.00068926	0.000846747	0.00212148	0.00040573	0.0016741	0.000275981	0.000281784	0.000385265	0.000697676	0.000362155
k__Archaea	p__Euryarchaeota	c__Methanomicrobia	o__Methanosarcinales	f__Methanosarcinaceae	g__Methanosalsum		0.00020834	0.000162486	9.82683e-05	9.47034e-05	0.000121087	0.000182214	0.000162818	0.00059091	9.1865e-05	0.000104961	3.02924e-05	5.84546e-05
k__Archaea	p__Euryarchaeota	c__Methanomicrobia	o__Methanosarcinales	f__Methanosarcinaceae	g__Methanosalsum	s__Methanosalsum_zhilinae	0.00020834	0.000162486	9.82683e-05	9.47034e-05	0.000121087	0.000182214	0.000162818	0.00059091	9.1865e-05	0.000104961	3.02924e-05	5.84546e-05
k__Archaea	p__Euryarchaeota	c__Methanomicrobia	o__Methanosarcinales	f__Methanosarcinaceae	g__Methanosarcina		0.0277339	0.0168633	0.0187602	0.0129737	0.0115754	0.020464	0.0202083	0.0186698	0.0263932	0.0232316	0.0227974	0.0238528
k__Archaea	p__Euryarchaeota	c__Methanomicrobia	o__Methanosarcinales	f__Methanosarcinaceae	g__Methanosarcina	s__Methanosarcina_acetivorans	0.0008287	0.00119762	0.00186393	0.00138198	0.00172982	0.00272691	0.00268322	0.00199298	0.00193791	0.00213474	0.00181379	0.00136388
k__Archaea	p__Euryarchaeota	c__Methanomicrobia	o__Methanosarcinales	f__Methanosarcinaceae	g__Methanosarcina	s__Methanosarcina_barkeri	0.00085016	0.00287327	0.00393426	0.00278546	0.001849	0.00479192	0.00531189	0.00400114	0.00581165	0.00522625	0.00388734	0.00664567
k__Archaea	p__Euryarchaeota	c__Methanomicrobia	o__Methanosarcinales	f__Methanosarcinaceae	g__Methanosarcina	s__Methanosarcina_flavescens	4.81743e-05	0.000363078	0.000306195	0.000328417	0.000167076	5.9485e-05	0.00019808	0.000184351	0.000130387	3.35904e-05	0.00031936	9.48521e-05
k__Archaea	p__Euryarchaeota	c__Methanomicrobia	o__Methanosarcinales	f__Methanosarcinaceae	g__Methanosarcina	s__Methanosarcina_horonobensis	0.0204005	0.00112865	0.00209522	0.000288327	0.000452109	0.00260767	0.000655422	0.00203444	0.00151335	0.00114301	0.00124937	0.00180344
k__Archaea	p__Euryarchaeota	c__Methanomicrobia	o__Methanosarcinales	f__Methanosarcinaceae	g__Methanosarcina	s__Methanosarcina_lacustris	0.000161767	0.000395688	0.000564517	0.000312137	0.000190959	0.000574685	0.000509754	0.000433285	0.00118307	0.00125949	0.00129044	0.0014874
k__Archaea	p__Euryarchaeota	c__Methanomicrobia	o__Methanosarcinales	f__Methanosarcinaceae	g__Methanosarcina	s__Methanosarcina_mazei	0.00107993	0.00274696	0.00183618	0.00183047	0.00201228	0.00332744	0.00371003	0.00363691	0.00574292	0.00623811	0.00571692	0.00642324
k__Archaea	p__Euryarchaeota	c__Methanomicrobia	o__Methanosarcinales	f__Methanosarcinaceae	g__Methanosarcina	s__Methanosarcina_noname	0	0.00020185	0	0	7.49991e-05	0.000139805	4.75552e-05	0.000148364	1.11665e-05	8.49154e-05	5.45567e-05	3.91095e-05
k__Archaea	p__Euryarchaeota	c__Methanomicrobia	o__Methanosarcinales	f__Methanosarcinaceae	g__Methanosarcina	s__Methanosarcina_siciliae	0.00314313	0.00632995	0.00595032	0.00479095	0.00407612	0.00421845	0.00503575	0.00478428	0.00807485	0.00460341	0.0054568	0.00382159
k__Archaea	p__Euryarchaeota	c__Methanomicrobia	o__Methanosarcinales	f__Methanosarcinaceae	g__Methanosarcina	s__Methanosarcina_soligelidi	0	1.18788e-05	0.000144427	6.88272e-06	2.12537e-05	9.26189e-05	6.30728e-05	4.4036e-05	3.69313e-05	8.00561e-05	0.000127428	6.95801e-05
k__Archaea	p__Euryarchaeota	c__Methanomicrobia	o__Methanosarcinales	f__Methanosarcinaceae	g__Methanosarcina	s__Methanosarcina_sp._1.H.A.2.2	0	0.000361177	0.000311819	0.000163454	7.93381e-05	6.28357e-05	0.000168274	0.000180885	0.000126826	8.93351e-05	0.000229361	0.000119711
k__Archaea	p__Euryarchaeota	c__Methanomicrobia	o__Methanosarcinales	f__Methanosarcinaceae	g__Methanosarcina	s__Methanosarcina_sp._1.H.T.1A.1	0	4.32414e-05	1.48388e-05	2.61289e-05	7.88515e-05	0.000207971	0.000203695	9.62408e-05	0.00012376	0.000272791	9.87636e-05	0.000101768
k__Archaea	p__Euryarchaeota	c__Methanomicrobia	o__Methanosarcinales	f__Methanosarcinaceae	g__Methanosarcina	s__Methanosarcina_sp._2.H.A.1B.4	0	6.374e-05	0.000282027	7.34874e-06	5.31685e-05	0.00016845	0.000164463	1.83653e-05	0.000474852	0.000440444	0.00034126	0.000335203
k__Archaea	p__Euryarchaeota	c__Methanomicrobia	o__Methanosarcinales	f__Methanosarcinaceae	g__Methanosarcina	s__Methanosarcina_sp._Kolksee	0.000133156	0.000100644	8.93408e-05	9.91697e-05	0.000169467	0.000316012	0.000219919	0.000162377	0.000302345	0.000391792	0.000689003	0.000222268
k__Archaea	p__Euryarchaeota	c__Methanomicrobia	o__Methanosarcinales	f__Methanosarcinaceae	g__Methanosarcina	s__Methanosarcina_sp._MTP4	0.000933748	0.000555532	0.000537405	0.000333394	0.000277797	0.000601199	0.000865753	0.000458173	0.000273572	0.00053691	0.000427889	0.000328598
k__Archaea	p__Euryarchaeota	c__Methanomicrobia	o__Methanosarcinales	f__Methanosarcinaceae	g__Methanosarcina	s__Methanosarcina_sp._WH1	1.14376e-05	9.18925e-05	2.87239e-05	6.28003e-05	6.85834e-05	0.000108964	2.25314e-05	4.75213e-05	1.19039e-05	3.62092e-05	0	6.51396e-05
k__Archaea	p__Euryarchaeota	c__Methanomicrobia	o__Methanosarcinales	f__Methanosarcinaceae	g__Methanosarcina	s__Methanosarcina_sp._WWM596	0	0	0.000310287	0.000174268	0.000152687	3.0847e-05	0.000106528	9.42819e-05	0.000167987	0.000285725	0.000527534	0.000283918
k__Archaea	p__Euryarchaeota	c__Methanomicrobia	o__Methanosarcinales	f__Methanosarcinaceae	g__Methanosarcina	s__Methanosarcina_thermophila	4.0073e-05	2.78203e-05	0.000186401	0.000107031	5.08033e-05	0.000187727	0.000116348	0.000237873	0.000282476	0.000215017	0.000384054	0.000420617
k__Archaea	p__Euryarchaeota	c__Methanomicrobia	o__Methanosarcinales	f__Methanosarcinaceae	g__Methanosarcina	s__Methanosarcina_vacuolata	0.000103162	0.000370312	0.000304306	0.000275504	7.10817e-05	0.000241061	0.000126028	0.000114272	0.00018725	0.000159827	0.000183504	0.000226842
k__Archaea	p__Euryarchaeota	c__Methanopyri					1.67226e-05	0	9.09656e-06	0	0.000157421	0.000101057	0.0002959	9.22016e-05	0.000871874	0.000607735	0.000700706	0.00151961
k__Archaea	p__Euryarchaeota	c__Methanopyri	o__Methanopyrales				1.67226e-05	0	9.09656e-06	0	0.000157421	0.000101057	0.0002959	9.22016e-05	0.000871874	0.000607735	0.000700706	0.00151961
k__Archaea	p__Euryarchaeota	c__Methanopyri	o__Methanopyrales	f__Methanopyraceae			1.67226e-05	0	9.09656e-06	0	0.000157421	0.000101057	0.0002959	9.22016e-05	0.000871874	0.000607735	0.000700706	0.00151961
k__Archaea	p__Euryarchaeota	c__Methanopyri	o__Methanopyrales	f__Methanopyraceae	g__Methanopyrus		1.67226e-05	0	9.09656e-06	0	0.000157421	0.000101057	0.0002959	9.22016e-05	0.000871874	0.000607735	0.000700706	0.00151961
k__Archaea	p__Euryarchaeota	c__Methanopyri	o__Methanopyrales	f__Methanopyraceae	g__Methanopyrus	s__Methanopyrus_kandleri	1.67226e-05	0	9.09656e-06	0	0.000157421	0.000101057	0.0002959	9.22016e-05	0.000871874	0.000607735	0.000700706	0.00151961
k__Archaea	p__Euryarchaeota	c__Thermococci					0.00182353	0.00349639	0.00628642	0.00412247	0.00275284	0.00444742	0.00376904	0.0041504	0.0046587	0.00458997	0.00570631	0.00417817
k__Archaea	p__Euryarchaeota	c__Thermococci	o__Thermococcales				0.00182353	0.00349639	0.00628642	0.00412247	0.00275284	0.00444742	0.00376904	0.0041504	0.0046587	0.00458997	0.00570631	0.00417817
k__Archaea	p__Euryarchaeota	c__Thermococci	o__Thermococcales	f__Thermococcaceae			0.00182353	0.00349639	0.00628642	0.00412247	0.00275284	0.00444742	0.00376904	0.0041504	0.0046587	0.00458997	0.00570631	0.00417817
k__Archaea	p__Euryarchaeota	c__Thermococci	o__Thermococcales	f__Thermococcaceae	g__Palaeococcus		0.000283329	0.00012359	0.000264959	0.000152106	0.000206034	0.000329411	0.000158911	0.000186576	0.000112002	0.000474999	0.000140929	6.73716e-05
k__Archaea	p__Euryarchaeota	c__Thermococci	o__Thermococcales	f__Thermococcaceae	g__Palaeococcus	s__Palaeococcus_ferrophilus	0	4.37692e-05	5.00203e-05	6.87137e-05	8.72223e-05	0.000255668	8.99546e-05	8.7138e-05	6.39976e-05	0.000417201	0.000121135	6.73716e-05
k__Archaea	p__Euryarchaeota	c__Thermococci	o__Thermococcales	f__Thermococcaceae	g__Palaeococcus	s__Palaeococcus_pacificus	0.000283329	7.98207e-05	0.000214939	8.33922e-05	0.000118812	7.37437e-05	6.89565e-05	9.9438e-05	4.80039e-05	5.77986e-05	1.97941e-05	0
k__Archaea	p__Euryarchaeota	c__Thermococci	o__Thermococcales	f__Thermococcaceae	g__Pyrococcus		0.000298891	0.00036001	0.000516941	0.000264698	0.000175157	0.000212251	0.000146327	0.000247773	0.000342155	0.000131247	0.000403471	0.000298617
k__Archaea	p__Euryarchaeota	c__Thermococci	o__Thermococcales	f__Thermococcaceae	g__Pyrococcus	s__Pyrococcus_abyssi	0	0.000101818	2.72799e-05	5.89948e-05	0	0	1.24826e-05	1.79739e-05	0	2.67469e-05	1.56188e-05	0
k__Archaea	p__Euryarchaeota	c__Thermococci	o__Thermococcales	f__Thermococcaceae	g__Pyrococcus	s__Pyrococcus_furiosus	9.88359e-05	0	4.72785e-06	5.36778e-05	0	0	0	0	0	0	0	0
k__Archaea	p__Euryarchaeota	c__Thermococci	o__Thermococcales	f__Thermococcaceae	g__Pyrococcus	s__Pyrococcus_horikoshii	0.000106583	2.00699e-05	0.000138614	2.32576e-05	7.18014e-05	1.8673e-05	6.27319e-05	0.00013932	4.27093e-05	1.51857e-05	2.21691e-05	6.50794e-05
k__Archaea	p__Euryarchaeota	c__Thermococci	o__Thermococcales	f__Thermococcaceae	g__Pyrococcus	s__Pyrococcus_sp._NA2	0	0	9.20646e-05	0	8.42623e-05	0.000157369	4.1151e-05	4.13499e-05	0.00017336	8.34189e-05	0.00028076	0.000184659
k__Archaea	p__Euryarchaeota	c__Thermococci	o__Thermococcales	f__Thermococcaceae	g__Pyrococcus	s__Pyrococcus_sp._NCB100	9.3472e-05	0.000221289	0.000162051	0.000109261	4.89171e-06	3.62085e-05	1.8955e-05	4.91287e-05	3.30476e-05	0	7.11522e-05	0
k__Archaea	p__Euryarchaeota	c__Thermococci	o__Thermococcales	f__Thermococcaceae	g__Pyrococcus	s__Pyrococcus_yayanosii	0	1.68328e-05	9.2204e-05	1.95063e-05	1.42018e-05	0	1.10061e-05	0	9.30373e-05	5.89581e-06	1.37714e-05	4.88779e-05
k__Archaea	p__Euryarchaeota	c__Thermococci	o__Thermococcales	f__Thermococcaceae	g__Thermococcus		0.00124131	0.00301279	0.00550452	0.00370567	0.00237165	0.00390576	0.00346381	0.00371605	0.00420454	0.00398373	0.00516191	0.00381218
k__Archaea	p__Euryarchaeota	c__Thermococci	o__Thermococcales	f__Thermococcaceae	g__Thermococcus	s__Thermococcus_barophilus	7.05135e-05	0.000125488	0.000359263	0.00015232	0.000158221	0.000229003	0.00018606	0.000292111	9.93318e-05	0.000279767	0.000322725	0.000138483
k__Archaea	p__Euryarchaeota	c__Thermococci	o__Thermococcales	f__Thermococcaceae	g__Thermococcus	s__Thermococcus_celericrescens	0	6.30868e-06	0	0	0	4.89077e-05	3.71243e-05	0	0	0.00012595	0	0
k__Archaea	p__Euryarchaeota	c__Thermococci	o__Thermococcales	f__Thermococcaceae	g__Thermococcus	s__Thermococcus_chitonophagus	7.77e-05	0.000319825	6.84501e-05	2.59983e-05	2.67996e-05	0.000175618	1.57819e-05	9.68311e-05	0.000103129	6.26363e-05	0.000153344	0.000251639
k__Archaea	p__Euryarchaeota	c__Thermococci	o__Thermococcales	f__Thermococcaceae	g__Thermococcus	s__Thermococcus_cleftensis	4.9284e-05	2.9697e-05	0.000720111	5.25077e-05	0	6.99199e-05	3.5236e-05	3.56251e-05	0	0.000106577	2.47657e-05	0
k__Archaea	p__Euryarchaeota	c__Thermococci	o__Thermococcales	f__Thermococcaceae	g__Thermococcus	s__Thermococcus_eurythermalis	6.45871e-05	0.000111551	0.000201573	0.000127543	0.000114523	4.23472e-05	8.47727e-05	0.000141987	4.85395e-05	3.78824e-05	1.60883e-05	4.01977e-05
k__Archaea	p__Euryarchaeota	c__Thermococci	o__Thermococcales	f__Thermococcaceae	g__Thermococcus	s__Thermococcus_gammatolerans	0.000186652	0.000281693	0.000535622	0.00032429	0.000359201	0.000660185	0.00056616	0.000625991	0.000579825	0.000580814	0.000659185	0.00055901
k__Archaea	p__Euryarchaeota	c__Thermococci	o__Thermococcales	f__Thermococcaceae	g__Thermococcus	s__Thermococcus_guaymasensis	0.000105278	9.91205e-05	0.000232837	0.000160639	8.27515e-05	0.000313102	0.000205151	0.000248077	0.000181398	0.000249244	0.000349558	0.000136367
k__Archaea	p__Euryarchaeota	c__Thermococci	o__Thermococcales	f__Thermococcaceae	g__Thermococcus	s__Thermococcus_kodakarensis	9.8568e-06	3.75712e-05	0.000261122	6.19184e-05	0	0	4.52335e-06	3.07394e-05	1.98179e-05	8.23851e-05	4.52787e-05	1.3392e-05
k__Archaea	p__Euryarchaeota	c__Thermococci	o__Thermococcales	f__Thermococcaceae	g__Thermococcus	s__Thermococcus_litoralis	0	5.70738e-05	2.71851e-05	0.000132277	0	0	0	0	1.97159e-05	0	7.00405e-05	0
k__Archaea	p__Euryarchaeota	c__Thermococci	o__Thermococcales	f__Thermococcaceae	g__Thermococcus	s__Thermococcus_onnurineus	0	7.05841e-06	1.00861e-05	3.27179e-05	1.78654e-05	6.38399e-05	0.000138454	5.23327e-05	6.21765e-05	1.85419e-05	1.7324e-05	3.07435e-05
k__Archaea	p__Euryarchaeota	c__Thermococci	o__Thermococcales	f__Thermococcaceae	g__Thermococcus	s__Thermococcus_paralvinellae	1.418e-05	0.000140358	0.000235584	0.000217963	1.77114e-05	0.000137428	0.000213545	5.22716e-05	0.000890328	0.00018217	0.000964219	0.000606096
k__Archaea	p__Euryarchaeota	c__Thermococci	o__Thermococcales	f__Thermococcaceae	g__Thermococcus	s__Thermococcus_sibiricus	0	8.22686e-06	6.46784e-06	0	2.81186e-05	3.4023e-05	6.81938e-05	4.35685e-06	9.85062e-05	0.000144386	7.67516e-05	0.00028795
k__Archaea	p__Euryarchaeota	c__Thermococci	o__Thermococcales	f__Thermococcaceae	g__Thermococcus	s__Thermococcus_sp._2319x1	0.000232931	0.000618658	0.00147376	0.00101117	0.00128555	0.00138772	0.00122485	0.0012951	0.000855461	0.000719521	0.00121595	0.000884379
k__Archaea	p__Euryarchaeota	c__Thermococci	o__Thermococcales	f__Thermococcaceae	g__Thermococcus	s__Thermococcus_sp._40_45	7.28219e-05	9.09228e-05	0.000217481	7.1006e-05	8.25477e-05	0.000143018	0.00012213	0.000110958	0.000352326	0.000201463	0.0002838	0.000160705
k__Archaea	p__Euryarchaeota	c__Thermococci	o__Thermococcales	f__Thermococcaceae	g__Thermococcus	s__Thermococcus_sp._4557	1.53467e-05	5.49873e-05	0.000240908	0.000126059	1.95049e-05	4.89077e-05	6.4615e-05	4.60128e-05	0.000225186	0.000264717	0.00027871	0.000210665
k__Archaea	p__Euryarchaeota	c__Thermococci	o__Thermococcales	f__Thermococcaceae	g__Thermococcus	s__Thermococcus_sp._AM4	0	1.26831e-05	0	0	0	8.19374e-05	8.29281e-06	0	4.38131e-06	0.000302079	1.03764e-05	0
k__Archaea	p__Euryarchaeota	c__Thermococci	o__Thermococcales	f__Thermococcaceae	g__Thermococcus	s__Thermococcus_sp._EP1	0	0	2.73561e-05	0.000341647	0	1.97887e-05	2.62866e-05	0.000178439	1.58719e-05	2.81627e-05	0	0
k__Archaea	p__Euryarchaeota	c__Thermococci	o__Thermococcales	f__Thermococcaceae	g__Thermococcus	s__Thermococcus_sp._PK	0.000225857	0.000867868	0.000591155	0.000682302	0.000105522	0.000261751	0.000184724	0.000185954	0.000352299	0.000324935	0.000320545	0.000361965
k__Archaea	p__Euryarchaeota	c__Thermococci	o__Thermococcales	f__Thermococcaceae	g__Thermococcus	s__Thermococcus_thioreducens	0.000116303	0.000103493	0.000258626	0.000123864	5.15293e-05	0.000125441	7.46031e-05	0.000242019	0.000266905	0.000248358	0.000335881	0.00012031
k__Archaea	p__Euryarchaeota	c__Thermococci	o__Thermococcales	f__Thermococcaceae	g__Thermococcus	s__Thermococcus_zilligii	0	4.0203e-05	3.69308e-05	6.1447e-05	2.1805e-05	6.28175e-05	0.000203307	7.72418e-05	2.93446e-05	2.41395e-05	1.73744e-05	1.02776e-05
k__Archaea	p__Euryarchaeota	c__Thermoplasmata					0.294235	0.110796	0.0950662	0.160113	0.290546	0.149177	0.216713	0.286487	0.158426	0.141339	0.108471	0.149002
k__Archaea	p__Euryarchaeota	c__Thermoplasmata	o__Methanomassiliicoccales				0.110993	0.0239029	0.0193731	0.0674827	0.0592043	0.0282354	0.034037	0.0464358	0.0269702	0.0268609	0.0218044	0.0232895
k__Archaea	p__Euryarchaeota	c__Thermoplasmata	o__Methanomassiliicoccales	f__Methanomassiliicoccaceae			0.109444	0.022632	0.0177571	0.0661674	0.0581741	0.0262622	0.0325001	0.0442252	0.025342	0.0248278	0.0196092	0.0219683
k__Archaea	p__Euryarchaeota	c__Thermoplasmata	o__Methanomassiliicoccales	f__Methanomassiliicoccaceae	g__Meth_Candidatus_Methanomethylophilus		0.0300662	0.0119989	0.00861398	0.0109393	0.0319439	0.0156008	0.0231799	0.0324456	0.0180278	0.0148481	0.0108415	0.0161402
k__Archaea	p__Euryarchaeota	c__Thermoplasmata	o__Methanomassiliicoccales	f__Methanomassiliicoccaceae	g__Meth_Candidatus_Methanomethylophilus	s__Candidatus_Methanomethylophilus_alvus	0.0241638	0.00987583	0.00717226	0.00905654	0.0269431	0.0127461	0.0189838	0.0272205	0.0147545	0.0123426	0.00886747	0.013476
k__Archaea	p__Euryarchaeota	c__Thermoplasmata	o__Methanomassiliicoccales	f__Methanomassiliicoccaceae	g__Meth_Candidatus_Methanomethylophilus	s__Candidatus_Methanomethylophilus_sp._1R26	0.0059024	0.00212308	0.00144173	0.00188279	0.0050008	0.00285474	0.00419608	0.00522509	0.00327327	0.00250554	0.00197406	0.00266426
k__Archaea	p__Euryarchaeota	c__Thermoplasmata	o__Methanomassiliicoccales	f__Methanomassiliicoccaceae	g__Meth_Candidatus_Methanoplasma		0.00131783	0.000644747	0.000779105	0.00128573	0.00164825	0.00143103	0.00156893	0.00160837	0.00130532	0.00146065	0.000911868	0.00100778
k__Archaea	p__Euryarchaeota	c__Thermoplasmata	o__Methanomassiliicoccales	f__Methanomassiliicoccaceae	g__Meth_Candidatus_Methanoplasma	s__Candidatus_Methanoplasma_termitum	0.00131783	0.000644747	0.000779105	0.00128573	0.00164825	0.00143103	0.00156893	0.00160837	0.00130532	0.00146065	0.000911868	0.00100778
k__Archaea	p__Euryarchaeota	c__Thermoplasmata	o__Methanomassiliicoccales	f__Methanomassiliicoccaceae	g__Methanomassiliicoccus		0.0780604	0.00998836	0.00836398	0.0539423	0.024582	0.00923035	0.00775127	0.0101712	0.00600884	0.00851899	0.00785578	0.00482029
k__Archaea	p__Euryarchaeota	c__Thermoplasmata	o__Methanomassiliicoccales	f__Methanomassiliicoccaceae	g__Methanomassiliicoccus	s__Candidatus_Methanomassiliicoccus_intestinalis	0.0769481	0.00852588	0.00617962	0.0524442	0.022941	0.00606139	0.00486124	0.0064259	0.00381632	0.00521173	0.00382969	0.00272721
k__Archaea	p__Euryarchaeota	c__Thermoplasmata	o__Methanomassiliicoccales	f__Methanomassiliicoccaceae	g__Methanomassiliicoccus	s__Methanomassiliicoccus_luminyensis	0.00111231	0.00146248	0.00218435	0.00149808	0.00164092	0.00316896	0.00289004	0.00374532	0.00219252	0.00330725	0.00402609	0.00209308
k__Archaea	p__Euryarchaeota	c__Thermoplasmata	o__Methanomassiliicoccales	f__Methanomassiliicoccales_noname			0.00154843	0.0012709	0.00161605	0.00131532	0.00103022	0.00197319	0.00153686	0.00221066	0.00162828	0.00203313	0.00219525	0.00132119
k__Archaea	p__Euryarchaeota	c__Thermoplasmata	o__Methanomassiliicoccales	f__Methanomassiliicoccales_noname	g__Methanomassiliicoccales_noname		0.00154843	0.0012709	0.00161605	0.00131532	0.00103022	0.00197319	0.00153686	0.00221066	0.00162828	0.00203313	0.00219525	0.00132119
k__Archaea	p__Euryarchaeota	c__Thermoplasmata	o__Methanomassiliicoccales	f__Methanomassiliicoccales_noname	g__Methanomassiliicoccales_noname	s__Methanomassiliicoccales_archaeon_RumEn_M1	0.000198745	0.000526098	0.0006514	0.000403589	0.000376	0.00102921	0.00047083	0.000802217	0.000881697	0.000783476	0.000911213	0.000585617
k__Archaea	p__Euryarchaeota	c__Thermoplasmata	o__Methanomassiliicoccales	f__Methanomassiliicoccales_noname	g__Methanomassiliicoccales_noname	s__Methanomassiliicoccales_archaeon_RumEn_M2	0.00134969	0.000744806	0.000964654	0.000911726	0.000654223	0.000943981	0.00106603	0.00140844	0.000746583	0.00124966	0.00128404	0.000735571
k__Archaea	p__Euryarchaeota	c__Thermoplasmata	o__Thermoplasmata_noname				0.161523	0.0690741	0.0584881	0.071744	0.204235	0.102919	0.161023	0.214246	0.112202	0.095305	0.068608	0.104719
k__Archaea	p__Euryarchaeota	c__Thermoplasmata	o__Thermoplasmata_noname	f__Thermoplasmata_noname			0.161523	0.0690741	0.0584881	0.071744	0.204235	0.102919	0.161023	0.214246	0.112202	0.095305	0.068608	0.104719
k__Archaea	p__Euryarchaeota	c__Thermoplasmata	o__Thermoplasmata_noname	f__Thermoplasmata_noname	g__Thermoplasmata_noname		0.161523	0.0690741	0.0584881	0.071744	0.204235	0.102919	0.161023	0.214246	0.112202	0.095305	0.068608	0.104719
k__Archaea	p__Euryarchaeota	c__Thermoplasmata	o__Thermoplasmata_noname	f__Thermoplasmata_noname	g__Thermoplasmata_noname	s__methanogenic_archaeon_ISO4-H5	0.161523	0.0690741	0.0584881	0.071744	0.204235	0.102919	0.161023	0.214246	0.112202	0.095305	0.068608	0.104719
k__Archaea	p__Euryarchaeota	c__Thermoplasmata	o__Thermoplasmatales				0.0217198	0.0178188	0.0172049	0.0208864	0.0271065	0.0180222	0.0216537	0.0258052	0.0192537	0.019173	0.0180584	0.0209933
k__Archaea	p__Euryarchaeota	c__Thermoplasmata	o__Thermoplasmatales	f__Ferroplasmaceae			0.00098332	0.000377631	0.000379106	0.000639794	0.000407478	0.000113931	0.000113923	0.000219728	0.000163462	0.000166362	0.00017442	0.000154183
k__Archaea	p__Euryarchaeota	c__Thermoplasmata	o__Thermoplasmatales	f__Ferroplasmaceae	g__Acidiplasma		0.000620395	6.98657e-05	2.19819e-05	5.502e-05	0.000208155	6.6723e-05	6.14912e-05	9.39077e-05	2.96534e-05	8.24276e-05	6.16164e-06	8.30943e-05
k__Archaea	p__Euryarchaeota	c__Thermoplasmata	o__Thermoplasmatales	f__Ferroplasmaceae	g__Acidiplasma	s__Acidiplasma_aeolicum	0.000620395	6.98657e-05	2.19819e-05	5.502e-05	0.000208155	1.36938e-05	6.14912e-05	9.39077e-05	1.54757e-05	1.05517e-05	6.16164e-06	3.64485e-06
k__Archaea	p__Euryarchaeota	c__Thermoplasmata	o__Thermoplasmatales	f__Ferroplasmaceae	g__Acidiplasma	s__Acidiplasma_sp._MBA-1	0	0	0	0	0	5.30292e-05	0	0	1.41777e-05	7.18759e-05	0	7.94494e-05
k__Archaea	p__Euryarchaeota	c__Thermoplasmata	o__Thermoplasmatales	f__Ferroplasmaceae	g__Ferroplasma		0.000362926	0.000307765	0.000357124	0.000584774	0.000199323	4.72083e-05	5.24319e-05	0.00012582	0.000133808	8.39342e-05	0.000168258	7.10883e-05
k__Archaea	p__Euryarchaeota	c__Thermoplasmata	o__Thermoplasmatales	f__Ferroplasmaceae	g__Ferroplasma	s__Ferroplasma_acidarmanus	2.24516e-06	0.000166333	9.07101e-05	0.000160994	0	4.03384e-05	3.07897e-05	0	3.91847e-05	5.39458e-05	8.8545e-05	2.87071e-05
k__Archaea	p__Euryarchaeota	c__Thermoplasmata	o__Thermoplasmatales	f__Ferroplasmaceae	g__Ferroplasma	s__Ferroplasma_sp._Type_II	0.000360681	0.000141433	0.000266414	0.00042378	0.000199323	6.86986e-06	2.16422e-05	0.00012582	9.46234e-05	2.99883e-05	7.97133e-05	4.23812e-05
k__Archaea	p__Euryarchaeota	c__Thermoplasmata	o__Thermoplasmatales	f__Thermoplasmataceae			8.40327e-05	0.000129683	0.000107163	0.000196458	4.5656e-05	3.26155e-05	9.19635e-05	2.67365e-05	6.71974e-05	3.78518e-05	0.000205603	5.79494e-05
k__Archaea	p__Euryarchaeota	c__Thermoplasmata	o__Thermoplasmatales	f__Thermoplasmataceae	g__Thermoplasma		8.40327e-05	0.000129683	0.000107163	0.000196458	4.5656e-05	3.26155e-05	9.19635e-05	2.67365e-05	6.71974e-05	3.78518e-05	0.000205603	5.79494e-05
k__Archaea	p__Euryarchaeota	c__Thermoplasmata	o__Thermoplasmatales	f__Thermoplasmataceae	g__Thermoplasma	s__Thermoplasma_acidophilum	0	0	2.57755e-05	0	4.5656e-05	2.33066e-05	7.07653e-05	1.91056e-05	0	0	0	2.61889e-05
k__Archaea	p__Euryarchaeota	c__Thermoplasmata	o__Thermoplasmatales	f__Thermoplasmataceae	g__Thermoplasma	s__Thermoplasma_volcanium	8.40327e-05	0.000129683	8.13879e-05	0.000196458	0	9.30887e-06	2.11982e-05	7.63093e-06	6.71974e-05	3.78518e-05	0.000205603	3.17605e-05
k__Archaea	p__Euryarchaeota	c__Thermoplasmata	o__Thermoplasmatales	f__Thermoplasmatales_noname			0.0206524	0.0173115	0.0167187	0.0200501	0.0266534	0.0178756	0.0214478	0.0255587	0.0190231	0.0189688	0.0176784	0.0207811
k__Archaea	p__Euryarchaeota	c__Thermoplasmata	o__Thermoplasmatales	f__Thermoplasmatales_noname	g__Thermoplasmatales_noname		0.0206524	0.0173115	0.0167187	0.0200501	0.0266534	0.0178756	0.0214478	0.0255587	0.0190231	0.0189688	0.0176784	0.0207811
k__Archaea	p__Euryarchaeota	c__Thermoplasmata	o__Thermoplasmatales	f__Thermoplasmatales_noname	g__Thermoplasmatales_noname	s__Thermoplasmatales_archaeon_49_6	8.28329e-05	0.000236959	0.00023281	0.000198647	0.000175915	0.000712724	0.000394759	0.000570052	0.000403935	0.000635933	0.000765861	0.000386277
k__Archaea	p__Euryarchaeota	c__Thermoplasmata	o__Thermoplasmatales	f__Thermoplasmatales_noname	g__Thermoplasmatales_noname	s__Thermoplasmatales_archaeon_A-plasma	0	9.23678e-05	0	0	0	0.000100846	6.24006e-05	0	0.000330042	0.000315747	0.000239455	0.000391804
k__Archaea	p__Euryarchaeota	c__Thermoplasmata	o__Thermoplasmatales	f__Thermoplasmatales_noname	g__Thermoplasmatales_noname	s__Thermoplasmatales_archaeon_BRNA1	0.0171641	0.0064063	0.00572363	0.0115142	0.0189238	0.0083419	0.0135287	0.0173835	0.00892291	0.00785764	0.00566483	0.00890728
k__Archaea	p__Euryarchaeota	c__Thermoplasmata	o__Thermoplasmatales	f__Thermoplasmatales_noname	g__Thermoplasmatales_noname	s__Thermoplasmatales_archaeon_DG-70	0.00097943	0.000553953	0.000433767	0.00092453	0.00175501	0.000562887	0.000700825	0.000645117	0.000619335	0.000576914	0.000595726	0.000560734
k__Archaea	p__Euryarchaeota	c__Thermoplasmata	o__Thermoplasmatales	f__Thermoplasmatales_noname	g__Thermoplasmatales_noname	s__Thermoplasmatales_archaeon_DG-70-1	0.000187578	0.000290462	0.000537448	0.000755836	0.00036167	0.000313195	0.000396614	0.000289223	0.000583712	0.000592672	0.00059893	0.000296815
k__Archaea	p__Euryarchaeota	c__Thermoplasmata	o__Thermoplasmatales	f__Thermoplasmatales_noname	g__Thermoplasmatales_noname	s__Thermoplasmatales_archaeon_I-plasma	0	0	1.68373e-05	9.10296e-06	9.94123e-06	3.0449e-05	0.000111712	0.000116482	1.62815e-05	3.30166e-05	4.81999e-06	3.42145e-05
k__Archaea	p__Euryarchaeota	c__Thermoplasmata	o__Thermoplasmatales	f__Thermoplasmatales_noname	g__Thermoplasmatales_noname	s__Thermoplasmatales_archaeon_SCGC_AB-540-F20	7.58338e-05	2.22727e-05	8.37359e-05	2.09262e-05	2.8187e-05	3.72818e-05	3.07003e-05	4.62889e-05	0.000170682	2.34035e-05	6.36782e-05	5.4884e-05
k__Archaea	p__Euryarchaeota	c__Thermoplasmata	o__Thermoplasmatales	f__Thermoplasmatales_noname	g__Thermoplasmatales_noname	s__Thermoplasmatales_archaeon_SG8-52-1	0.000199823	0.000548103	0.000622795	0.000482256	0.000657921	0.000820655	0.000699928	0.000903985	0.000794092	0.000764047	0.000717658	0.000737887
k__Archaea	p__Euryarchaeota	c__Thermoplasmata	o__Thermoplasmatales	f__Thermoplasmatales_noname	g__Thermoplasmatales_noname	s__Thermoplasmatales_archaeon_SG8-52-2	9.58408e-06	9.40266e-05	2.02308e-05	8.77459e-05	0.000205173	0.000535052	0.000364794	0.000144143	0.00203509	0.00104653	0.00209924	0.00270556
k__Archaea	p__Euryarchaeota	c__Thermoplasmata	o__Thermoplasmatales	f__Thermoplasmatales_noname	g__Thermoplasmatales_noname	s__Thermoplasmatales_archaeon_SG8-52-3	0.00159574	0.00830525	0.0080096	0.00525861	0.0042292	0.0053924	0.00450923	0.00519787	0.00406189	0.00593844	0.0056323	0.00515597
k__Archaea	p__Euryarchaeota	c__Thermoplasmata	o__Thermoplasmatales	f__Thermoplasmatales_noname	g__Thermoplasmatales_noname	s__Thermoplasmatales_archaeon_SG8-52-4	0.000341545	0.000666996	0.00094372	0.000423866	0.000255144	0.000755813	0.000314053	0.000212087	0.000410764	0.000552961	0.000538826	0.000582589
k__Archaea	p__Euryarchaeota	c__Thermoplasmata	o__Thermoplasmatales	f__Thermoplasmatales_noname	g__Thermoplasmatales_noname	s__Thermoplasmatales_archaeon_SM1-50	1.59525e-05	9.47813e-05	9.4097e-05	0.000374422	5.13629e-05	0.000272449	0.00033409	4.99471e-05	0.000674317	0.000631446	0.00075708	0.00096711
k__Archaea	p__Nanoarchaeota						0	0.000641664	5.12807e-05	0.000227915	0.000221733	0.000484575	0.000508343	4.72353e-05	0.00163079	0.00126035	0.00123016	0.00263825
k__Archaea	p__Nanoarchaeota	c__Nanoarchaeota_noname					0	0.000641664	5.12807e-05	0.000227915	0.000221733	0.000484575	0.000508343	4.72353e-05	0.00163079	0.00126035	0.00123016	0.00263825
k__Archaea	p__Nanoarchaeota	c__Nanoarchaeota_noname	o__Nanoarchaeota_noname				0	0.000641664	5.12807e-05	0.000227915	0.000221733	0.000484575	0.000508343	4.72353e-05	0.00163079	0.00126035	0.00123016	0.00263825
k__Archaea	p__Nanoarchaeota	c__Nanoarchaeota_noname	o__Nanoarchaeota_noname	f__Nanoarchaeota_noname			0	0.000641664	5.12807e-05	0.000227915	0.000221733	0.000484575	0.000508343	4.72353e-05	0.00163079	0.00126035	0.00123016	0.00263825
k__Archaea	p__Nanoarchaeota	c__Nanoarchaeota_noname	o__Nanoarchaeota_noname	f__Nanoarchaeota_noname	g__Nanoarchaeota_noname		0	0.000641664	5.12807e-05	0.000227915	0.000221733	0.000484575	0.000508343	4.72353e-05	0.00163079	0.00126035	0.00123016	0.00263825
k__Archaea	p__Nanoarchaeota	c__Nanoarchaeota_noname	o__Nanoarchaeota_noname	f__Nanoarchaeota_noname	g__Nanoarchaeota_noname	s__Nanoarchaeota_archaeon_7A	0	0	5.61242e-06	1.05888e-05	0.000154993	0.00028585	0.000399975	3.7706e-05	0.0011765	0.00113691	0.00104617	0.00183574
k__Archaea	p__Nanoarchaeota	c__Nanoarchaeota_noname	o__Nanoarchaeota_noname	f__Nanoarchaeota_noname	g__Nanoarchaeota_noname	s__nanoarchaeote_Nst1	0	0.000641664	4.56683e-05	0.000217326	6.674e-05	0.000198726	0.000108369	9.52926e-06	0.000454287	0.000123434	0.000183983	0.000802508
k__Archaea	p__Thaumarchaeota						0.00286057	0.00352703	0.00414255	0.00366956	0.00657006	0.0181363	0.0124063	0.00634379	0.0665128	0.0569436	0.0554839	0.0649818
k__Archaea	p__Thaumarchaeota	c__Nitrososphaeria					0.000194258	0.000486883	0.000912131	0.000438747	0.000155862	0.000472017	0.000180606	0.000276737	0.000220407	0.00059816	0.000431011	0.000573843
k__Archaea	p__Thaumarchaeota	c__Nitrososphaeria	o__Nitrososphaerales				0.000194258	0.000486883	0.000912131	0.000438747	0.000155862	0.000472017	0.000180606	0.000276737	0.000220407	0.00059816	0.000431011	0.000573843
k__Archaea	p__Thaumarchaeota	c__Nitrososphaeria	o__Nitrososphaerales	f__Nitrososphaeraceae			0.000194258	0.000486883	0.000912131	0.000438747	0.000155862	0.000472017	0.000180606	0.000276737	0.000220407	0.00059816	0.000431011	0.000573843
k__Archaea	p__Thaumarchaeota	c__Nitrososphaeria	o__Nitrososphaerales	f__Nitrososphaeraceae	g__Nitr_Candidatus_Nitrosocosmicus		6.58906e-05	1.98518e-05	0.000113468	0.000103462	4.90546e-05	0.000197866	6.24638e-05	0.000154734	0.000125068	0.000244775	0.000142605	0.000378406
k__Archaea	p__Thaumarchaeota	c__Nitrososphaeria	o__Nitrososphaerales	f__Nitrososphaeraceae	g__Nitr_Candidatus_Nitrosocosmicus	s__Thaumarchaeota_archaeon_MY3	6.58906e-05	1.98518e-05	0.000113468	0.000103462	4.90546e-05	0.000197866	6.24638e-05	0.000154734	0.000125068	0.000244775	0.000142605	0.000378406
k__Archaea	p__Thaumarchaeota	c__Nitrososphaeria	o__Nitrososphaerales	f__Nitrososphaeraceae	g__Nitrososphaera		0.000128367	0.000467031	0.000798662	0.000335285	0.000106807	0.000274151	0.000118142	0.000122004	9.53391e-05	0.000353385	0.000288406	0.000195437
k__Archaea	p__Thaumarchaeota	c__Nitrososphaeria	o__Nitrososphaerales	f__Nitrososphaeraceae	g__Nitrososphaera	s__Candidatus_Nitrososphaera_evergladensis	2.56862e-05	5.45998e-06	4.14069e-05	3.65689e-05	6.90982e-06	0.0001031	2.648e-05	3.31057e-05	1.13168e-05	5.73718e-06	1.93631e-05	7.92713e-06
k__Archaea	p__Thaumarchaeota	c__Nitrososphaeria	o__Nitrososphaerales	f__Nitrososphaeraceae	g__Nitrososphaera	s__Candidatus_Nitrososphaera_gargensis	2.34655e-05	0.000106684	0.000481957	0.0002174	4.8543e-05	2.37963e-05	4.4154e-05	6.93581e-05	1.71077e-05	0.000156967	8.05285e-05	0.000104383
k__Archaea	p__Thaumarchaeota	c__Nitrososphaeria	o__Nitrososphaerales	f__Nitrososphaeraceae	g__Nitrososphaera	s__Nitrososphaera_viennensis	7.92157e-05	0.000354887	0.000275298	8.13156e-05	5.13541e-05	0.000147255	4.75079e-05	1.95398e-05	6.69146e-05	0.000190681	0.000188514	8.31267e-05
k__Archaea	p__Thaumarchaeota	c__Thaumarchaeota_noname					0.00266631	0.00304015	0.00323042	0.00323081	0.0064142	0.0176643	0.0122257	0.00606705	0.0662923	0.0563455	0.0550529	0.0644079
k__Archaea	p__Thaumarchaeota	c__Thaumarchaeota_noname	o__Cenarchaeales				0	9.336e-05	0.000132818	0.00017953	0.000156835	0.000913253	0.000332834	0.000273907	0.00118027	0.0016375	0.00129374	0.000978448
k__Archaea	p__Thaumarchaeota	c__Thaumarchaeota_noname	o__Cenarchaeales	f__Cenarchaeaceae			0	9.336e-05	0.000132818	0.00017953	0.000156835	0.000913253	0.000332834	0.000273907	0.00118027	0.0016375	0.00129374	0.000978448
k__Archaea	p__Thaumarchaeota	c__Thaumarchaeota_noname	o__Cenarchaeales	f__Cenarchaeaceae	g__Cenarchaeum		0	9.336e-05	0.000132818	0.00017953	0.000156835	0.000913253	0.000332834	0.000273907	0.00118027	0.0016375	0.00129374	0.000978448
k__Archaea	p__Thaumarchaeota	c__Thaumarchaeota_noname	o__Cenarchaeales	f__Cenarchaeaceae	g__Cenarchaeum	s__Cenarchaeum_symbiosum	0	9.336e-05	0.000132818	0.00017953	0.000156835	0.000913253	0.000332834	0.000273907	0.00118027	0.0016375	0.00129374	0.000978448
k__Archaea	p__Thaumarchaeota	c__Thaumarchaeota_noname	o__Nitrosopumilales				0.00232365	0.00178963	0.00117354	0.00161075	0.00188703	0.00267092	0.00174188	0.00140338	0.00708823	0.00907508	0.00674186	0.00643918
k__Archaea	p__Thaumarchaeota	c__Thaumarchaeota_noname	o__Nitrosopumilales	f__Nitrosopumilaceae			0.00224738	0.00114989	0.00097515	0.00115334	0.00156938	0.00203807	0.00130338	0.00116873	0.00632213	0.00692531	0.00613446	0.00546485
k__Archaea	p__Thaumarchaeota	c__Thaumarchaeota_noname	o__Nitrosopumilales	f__Nitrosopumilaceae	g__Nitr_Candidatus_Nitrosoarchaeum		7.48387e-06	0.000272343	4.75081e-05	8.70962e-06	3.95273e-05	1.94222e-05	0.000148859	0.000249478	2.3367e-05	3.55387e-05	0.000145746	7.64744e-05
k__Archaea	p__Thaumarchaeota	c__Thaumarchaeota_noname	o__Nitrosopumilales	f__Nitrosopumilaceae	g__Nitr_Candidatus_Nitrosoarchaeum	s__Candidatus_Nitrosoarchaeum_limnia	7.48387e-06	0.000272343	4.75081e-05	8.70962e-06	3.95273e-05	1.94222e-05	0.000148859	0.000249478	2.3367e-05	3.55387e-05	0.000145746	7.64744e-05
k__Archaea	p__Thaumarchaeota	c__Thaumarchaeota_noname	o__Nitrosopumilales	f__Nitrosopumilaceae	g__Nitrosopumilus		0.0022399	0.000877543	0.000927642	0.00114463	0.00152985	0.00201865	0.00115452	0.000919257	0.00629876	0.00688977	0.00598872	0.00538838
k__Archaea	p__Thaumarchaeota	c__Thaumarchaeota_noname	o__Nitrosopumilales	f__Nitrosopumilaceae	g__Nitrosopumilus	s__Candidatus_Nitrosopumilus_adriaticus	0.00200409	0.000498139	0.000376494	0.000796095	0.000500606	0.000514645	0.000168668	0.000290801	0.000262453	0.000578544	0.00114786	0.00065871
k__Archaea	p__Thaumarchaeota	c__Thaumarchaeota_noname	o__Nitrosopumilales	f__Nitrosopumilaceae	g__Nitrosopumilus	s__Candidatus_Nitrosopumilus_piranensis	0.000138104	0.000257418	0.000134303	0.000176457	0.000856123	0.00110654	0.000806105	0.000441419	0.00333034	0.00545553	0.00415662	0.00412883
k__Archaea	p__Thaumarchaeota	c__Thaumarchaeota_noname	o__Nitrosopumilales	f__Nitrosopumilaceae	g__Nitrosopumilus	s__Nitrosopumilus_maritimus	8.62909e-06	0	0	1.19889e-05	0.000173124	0.000397467	0.000173114	0.000187037	0.00269662	0.000848586	0.00068158	0.000576572
k__Archaea	p__Thaumarchaeota	c__Thaumarchaeota_noname	o__Nitrosopumilales	f__Nitrosopumilaceae	g__Nitrosopumilus	s__Nitrosopumilus_noname	1.72275e-05	4.75784e-05	0.00040718	0.000160086	0	0	0	0	0	0	2.65399e-06	2.42665e-05
k__Archaea	p__Thaumarchaeota	c__Thaumarchaeota_noname	o__Nitrosopumilales	f__Nitrosopumilaceae	g__Nitrosopumilus	s__Nitrosopumilus_sp._AR	0	7.44074e-05	9.66583e-06	0	0	0	6.63425e-06	0	0	7.10773e-06	0	0
k__Archaea	p__Thaumarchaeota	c__Thaumarchaeota_noname	o__Nitrosopumilales	f__Nitrosopumilaceae	g__Nitrosopumilus	s__Nitrosopumilus_sp._PRT-SC01	7.18451e-05	0	0	0	0	0	0	0	9.3468e-06	0	0	0
k__Archaea	p__Thaumarchaeota	c__Thaumarchaeota_noname	o__Nitrosopumilales	f__Nitrosopumilales_noname			7.62682e-05	0.00063974	0.000198394	0.000457414	0.000317652	0.000632848	0.000438502	0.000234643	0.000766102	0.00214978	0.000607397	0.000974331
k__Archaea	p__Thaumarchaeota	c__Thaumarchaeota_noname	o__Nitrosopumilales	f__Nitrosopumilales_noname	g__Nitrosopumilales_noname		7.62682e-05	0.00063974	0.000198394	0.000457414	0.000317652	0.000632848	0.000438502	0.000234643	0.000766102	0.00214978	0.000607397	0.000974331
k__Archaea	p__Thaumarchaeota	c__Thaumarchaeota_noname	o__Nitrosopumilales	f__Nitrosopumilales_noname	g__Nitrosopumilales_noname	s__uncultured_marine_crenarchaeote_HF4000_ANIW133K13	0	0	0	0	4.6095e-05	0	5.10327e-05	1.10225e-05	0	0	0	3.77724e-05
k__Archaea	p__Thaumarchaeota	c__Thaumarchaeota_noname	o__Nitrosopumilales	f__Nitrosopumilales_noname	g__Nitrosopumilales_noname	s__uncultured_marine_crenarchaeote_HF4000_ANIW141J13	0	0	0	0	0	4.87274e-05	0	0	2.23331e-05	0.000866137	6.61149e-05	0
k__Archaea	p__Thaumarchaeota	c__Thaumarchaeota_noname	o__Nitrosopumilales	f__Nitrosopumilales_noname	g__Nitrosopumilales_noname	s__uncultured_marine_crenarchaeote_HF4000_APKG5C13	0	4.18411e-05	0	0	0	0	0	0	0	8.35341e-05	0	0
k__Archaea	p__Thaumarchaeota	c__Thaumarchaeota_noname	o__Nitrosopumilales	f__Nitrosopumilales_noname	g__Nitrosopumilales_noname	s__uncultured_marine_crenarchaeote_HF4000_APKG6D3	3.89001e-05	0.00056871	0.000115729	0.000391258	0.000173041	0.000183222	4.37571e-05	3.85933e-05	0.000141386	0.000296352	0.000262446	9.34868e-05
k__Archaea	p__Thaumarchaeota	c__Thaumarchaeota_noname	o__Nitrosopumilales	f__Nitrosopumilales_noname	g__Nitrosopumilales_noname	s__uncultured_marine_crenarchaeote_HF4000_APKG6J21	0	0	6.12623e-06	0	5.62998e-05	0.000260423	0.000108287	8.34469e-05	0.000431085	0.000709192	0.000169043	0.000554212
k__Archaea	p__Thaumarchaeota	c__Thaumarchaeota_noname	o__Nitrosopumilales	f__Nitrosopumilales_noname	g__Nitrosopumilales_noname	s__uncultured_marine_crenarchaeote_HF4000_APKG8O8	3.73681e-05	2.91884e-05	6.85215e-05	5.31525e-05	4.22162e-05	9.6978e-05	0.000130867	0.00010158	2.59278e-05	0	4.09369e-05	3.63236e-05
k__Archaea	p__Thaumarchaeota	c__Thaumarchaeota_noname	o__Nitrosopumilales	f__Nitrosopumilales_noname	g__Nitrosopumilales_noname	s__uncultured_marine_crenarchaeote_SAT1000-49-D2	0	0	8.01774e-06	1.30042e-05	0	4.34986e-05	0.000104558	0	0.000145371	0.000194562	6.8857e-05	0.000252536
k__Archaea	p__Thaumarchaeota	c__Thaumarchaeota_noname	o__Thaumarchaeota_noname				0.000342661	0.00115716	0.00192406	0.00144053	0.00437033	0.0140801	0.010151	0.00438977	0.0580238	0.0456329	0.0470173	0.0569903
k__Archaea	p__Thaumarchaeota	c__Thaumarchaeota_noname	o__Thaumarchaeota_noname	f__Thaumarchaeota_noname			0.000342661	0.00115716	0.00192406	0.00144053	0.00437033	0.0140801	0.010151	0.00438977	0.0580238	0.0456329	0.0470173	0.0569903
k__Archaea	p__Thaumarchaeota	c__Thaumarchaeota_noname	o__Thaumarchaeota_noname	f__Thaumarchaeota_noname	g__Thau_Candidatus_Caldiarchaeum		0	0	0	0	0	0	9.95137e-05	0	0	0	0	0
k__Archaea	p__Thaumarchaeota	c__Thaumarchaeota_noname	o__Thaumarchaeota_noname	f__Thaumarchaeota_noname	g__Thau_Candidatus_Caldiarchaeum	s__Candidatus_Caldiarchaeum_subterraneum	0	0	0	0	0	0	9.95137e-05	0	0	0	0	0
k__Archaea	p__Thaumarchaeota	c__Thaumarchaeota_noname	o__Thaumarchaeota_noname	f__Thaumarchaeota_noname	g__Thau_Candidatus_Nitrosopelagicus		0.000287389	0.000156298	0.000854772	0.000467349	6.97205e-05	0.000103338	0.000132665	1.44092e-05	0.00025679	0.000183822	7.6381e-05	0.000272974
k__Archaea	p__Thaumarchaeota	c__Thaumarchaeota_noname	o__Thaumarchaeota_noname	f__Thaumarchaeota_noname	g__Thau_Candidatus_Nitrosopelagicus	s__Candidatus_Nitrosopelagicus_brevis	0.000287389	0.000156298	0.000854772	0.000467349	6.97205e-05	0.000103338	0.000132665	1.44092e-05	0.00025679	0.000183822	7.6381e-05	0.000272974
k__Archaea	p__Thaumarchaeota	c__Thaumarchaeota_noname	o__Thaumarchaeota_noname	f__Thaumarchaeota_noname	g__Thau_Candidatus_Nitrosotalea		2.95232e-05	0.000366565	0.000265062	0.000406368	0.000117514	0.000187871	0.000216879	5.82862e-05	8.14835e-05	0.000226321	0.000157332	0.000416139
k__Archaea	p__Thaumarchaeota	c__Thaumarchaeota_noname	o__Thaumarchaeota_noname	f__Thaumarchaeota_noname	g__Thau_Candidatus_Nitrosotalea	s__Candidatus_Nitrosotalea_devanaterra	2.95232e-05	0.000366565	0.000265062	0.000406368	0.000117514	0.000187871	0.000216879	5.82862e-05	8.14835e-05	0.000226321	0.000157332	0.000416139
k__Archaea	p__Thaumarchaeota	c__Thaumarchaeota_noname	o__Thaumarchaeota_noname	f__Thaumarchaeota_noname	g__Thaumarchaeota_noname		2.57484e-05	0.0006343	0.000804223	0.000566815	0.0041831	0.0137889	0.00970196	0.00431707	0.0576856	0.0452227	0.0467836	0.0563012
k__Archaea	p__Thaumarchaeota	c__Thaumarchaeota_noname	o__Thaumarchaeota_noname	f__Thaumarchaeota_noname	g__Thaumarchaeota_noname	s__Marine_Group_I_thaumarchaeote_SCGC_AAA799-P11	0	1.44949e-05	0	0	0	5.55901e-05	0	0	0.000252077	0.000122062	3.69589e-05	1.87394e-05
k__Archaea	p__Thaumarchaeota	c__Thaumarchaeota_noname	o__Thaumarchaeota_noname	f__Thaumarchaeota_noname	g__Thaumarchaeota_noname	s__Marine_Group_I_thaumarchaeote_SCGC_RSA3	0	1.10354e-05	0.000202369	0	0	0	0	0	0	0	0	0
k__Archaea	p__Thaumarchaeota	c__Thaumarchaeota_noname	o__Thaumarchaeota_noname	f__Thaumarchaeota_noname	g__Thaumarchaeota_noname	s__Thaumarchaeota_archaeon_CSP1-1	1.22463e-05	7.37924e-05	5.12193e-05	0.000178506	1.24265e-05	3.17177e-05	3.85214e-05	1.7311e-05	0.000101744	0.000254086	0.000109971	0.000188929
k__Archaea	p__Thaumarchaeota	c__Thaumarchaeota_noname	o__Thaumarchaeota_noname	f__Thaumarchaeota_noname	g__Thaumarchaeota_noname	s__Thaumarchaeota_archaeon_MY2	0	0.000327809	0.000122682	0.000104013	0	6.55499e-05	0.000141616	0.000119869	3.23543e-05	0.000110717	0.000124516	0.000101986
k__Archaea	p__Thaumarchaeota	c__Thaumarchaeota_noname	o__Thaumarchaeota_noname	f__Thaumarchaeota_noname	g__Thaumarchaeota_noname	s__uncultured_marine_thaumarchaeote_AD1000_11_E10	1.3502e-05	2.97666e-05	0.000325959	0.000260515	0.00417067	0.0136361	0.00952182	0.00400353	0.0572544	0.0445853	0.046423	0.0559419
k__Archaea	p__Thaumarchaeota	c__Thaumarchaeota_noname	o__Thaumarchaeota_noname	f__Thaumarchaeota_noname	g__Thaumarchaeota_noname	s__uncultured_marine_thaumarchaeote_KM3_125_A06	0	0	0	0	0	0	0	0	3.07761e-05	0	7.28877e-05	0
k__Archaea	p__Thaumarchaeota	c__Thaumarchaeota_noname	o__Thaumarchaeota_noname	f__Thaumarchaeota_noname	g__Thaumarchaeota_noname	s__uncultured_marine_thaumarchaeote_KM3_31_D02	0	0	0	0	0	0	0	0.000147386	0	0.000150517	0	0
k__Archaea	p__Thaumarchaeota	c__Thaumarchaeota_noname	o__Thaumarchaeota_noname	f__Thaumarchaeota_noname	g__Thaumarchaeota_noname	s__uncultured_marine_thaumarchaeote_KM3_53_D03	0	0.000164167	8.30827e-05	2.37802e-05	0	0	0	2.89804e-05	1.41777e-05	0	0	4.96559e-05
k__Archaea	p__Thaumarchaeota	c__Thaumarchaeota_noname	o__Thaumarchaeota_noname	f__Thaumarchaeota_noname	g__Thaumarchaeota_noname	s__uncultured_marine_thaumarchaeote_KM3_62_H02	0	1.32345e-05	1.89114e-05	0	0	0	0	0	0	0	1.62413e-05	0
